# Supplementary material for: N-(5-Bromo-2-chloro­benz­yl)-N-cyclo­propyl­naphthalene-2-sulfonamide
Source: Acta Crystallogr Sect E Struct Rep Online. 2009 Apr 22;65(Pt 5):o1098. doi: 10.1107/S1600536809014457 (PMC2977776; doi:10.1107/S1600536809014457)
Supplement: Supplementary file 1 [file e-65-o1098-sup1.cif]

##############################################################################
###                                                                        ###
###        Electronic paper (Acta Crystallographica Section E)             ###
###                                                                        ###
##############################################################################
#                                                                            #
# This CIF contains the data in a paper accepted for publication in Acta     #
# Crystallographica Section E. It conforms to the requirements of Notes      #
# for Authors for Section E, and has been peer reviewed under the auspices   #
# of the IUCr Commission on Journals.                                        #
#                                                                            #
# Full details of the Crystallographic Information File format               #
# are given in the paper "The Crystallographic Information File (CIF):       #
# a New Standard Archive File for Crystallography" by S. R. Hall, F. H.      #
# Allen and I. D. Brown [Acta Cryst. (1991), A47, 655-685].                  #
#                                                                            #
# The current version of the core CIF dictionary is obtainable from          #
# ftp://ftp.iucr.org/pub/cif_core.dic. The current version number is 2.4.    #
#                                                                            #
# Software is freely available for graphical display of the structure(s) in  #
# this CIF.  For information consult the CIF home page http://www.iucr.org/  #
# cif/home.html                                                              #
#                                                                            #
# This file may be used for bona fide research purposes within the           #
# scientific community so long as proper attribution is given to the journal # 
# article from which it was obtained.                                        #
#                                                                            #
##############################################################################
                                             
data_global
_audit_creation_method     SHELXL97
_journal_date_recd_electronic     2009-04-13
_journal_date_accepted     2009-04-17
_journal_name_full     'Acta Crystallographica, Section E'
_journal_year     2009
_journal_volume     65
_journal_issue      5
_journal_page_first     o1098
_journal_page_last     o1098
_journal_paper_category     QO
_journal_coeditor_code     GK2206
_publ_contact_author_name     'V. Manivannan'
_publ_contact_author_address
;
Department of Research and Development
PRIST University
Vallam
Thanjavur 613 403
India
;
_publ_contact_author_email     manivan_1999@yahoo.com
_publ_contact_author_fax     ?
_publ_contact_author_phone     '04426187785'
_publ_section_title
;
<i>N</i>-(5-Bromo-2-chlorobenzyl)-<i>N</i>-cyclopropylnaphthalene-2-sulfonamide
;
loop_
    _publ_author_name
    _publ_author_address
    'C. Suneel Manohar Babu'
;
Nicholas Piramal Research Centre
Nicholas Piramal India Limited
Mumbai 400 063
India
;
    'Helen P. Kavitha'
;
Department of Chemistry
SRM University
Ramapuram
Chennai 600 089
India
;
    'R. Arulmozhi'
;
Department of Chemistry
SRM University
Kattankulathur Campus
Kanchipuram
India
;
    'Jasmine P. Vennila'
;
Department of Physics
Panimalar Institute of Technology
Chennai 600 095
India
;
    'V. Manivannan'
;
Department of Research and Development
PRIST University
Vallam
Thanjavur 613 403
India
;
data_I
_audit_creation_method     SHELXL97
_chemical_name_systematic
;
<i>N</i>-(5-Bromo-2-chlorobenzyl)-<i>N</i>-cyclopropylnaphthalene-2-sulfonamide
;
_chemical_name_common     ?
_chemical_formula_moiety     'C20 H17 Br Cl N O2 S'
_chemical_formula_sum     'C20 H17 Br Cl N O2 S'
_chemical_formula_iupac     'C20 H17 Br Cl N O2 S'
_chemical_formula_weight     450.77
_chemical_melting_point     ?
_symmetry_cell_setting     monoclinic
_symmetry_space_group_name_H-M     'P 21/c'
_symmetry_space_group_name_Hall     '-P 2ybc'
loop_
    _symmetry_equiv_pos_as_xyz
    'x, y, z'
    '-x, y+1/2, -z+1/2'
    '-x, -y, -z'
    'x, -y-1/2, z-1/2'
_cell_length_a     12.1759(5)
_cell_length_b     7.5881(3)
_cell_length_c     20.5752(8)
_cell_angle_alpha     90.00
_cell_angle_beta     95.3930(10)
_cell_angle_gamma     90.00
_cell_volume     1892.57(13)
_cell_formula_units_Z     4
_cell_measurement_reflns_used     6275
_cell_measurement_theta_min     2.5
_cell_measurement_theta_max     29.7
_cell_measurement_temperature     295(2)
_exptl_crystal_description     block
_exptl_crystal_colour     colourless
_exptl_crystal_size_max     0.22
_exptl_crystal_size_mid     0.18
_exptl_crystal_size_min     0.14
_exptl_crystal_density_diffrn     1.582
_exptl_crystal_density_meas     ?
_exptl_crystal_density_method     'not measured'
_exptl_crystal_F_000     912
_exptl_absorpt_coefficient_mu     2.438
_exptl_absorpt_correction_type     multi-scan
_exptl_absorpt_process_details     '(SADABS; Sheldrick, 1996)'
_exptl_absorpt_correction_T_min     0.6161
_exptl_absorpt_correction_T_max     0.7265
_exptl_special_details
;
;
_diffrn_ambient_temperature     295(2)
_diffrn_radiation_type     MoK\a
_diffrn_radiation_wavelength     0.71073
_diffrn_radiation_source     'fine-focus sealed tube'
_diffrn_radiation_monochromator     graphite
_diffrn_measurement_device_type     'Bruker KappaAPEXII'
_diffrn_measurement_method     '\w and \f '
_diffrn_detector_area_resol_mean     ?
_diffrn_reflns_number     23845
_diffrn_reflns_av_R_equivalents     0.0290
_diffrn_reflns_av_sigmaI/netI     0.0314
_diffrn_reflns_theta_min     2.48
_diffrn_reflns_theta_max     29.68
_diffrn_reflns_theta_full     25.00
_diffrn_measured_fraction_theta_max     0.978
_diffrn_measured_fraction_theta_full     0.998
_diffrn_reflns_limit_h_min     -16
_diffrn_reflns_limit_h_max     16
_diffrn_reflns_limit_k_min     -9
_diffrn_reflns_limit_k_max     10
_diffrn_reflns_limit_l_min     -28
_diffrn_reflns_limit_l_max     26
_diffrn_standards_number     0
_diffrn_standards_interval_count     0
_diffrn_standards_interval_time     ?
_diffrn_standards_decay_%     0
_refine_special_details
;
;
_reflns_number_total     5240
_reflns_number_gt     3528
_reflns_threshold_expression     I>2\s(I)
_refine_ls_structure_factor_coef     Fsqd
_refine_ls_matrix_type     full
_refine_ls_R_factor_all     0.0712
_refine_ls_R_factor_gt     0.0392
_refine_ls_wR_factor_gt     0.0903
_refine_ls_wR_factor_ref     0.1026
_refine_ls_goodness_of_fit_ref     1.014
_refine_ls_restrained_S_all     1.014
_refine_ls_number_reflns     5240
_refine_ls_number_parameters     235
_refine_ls_number_restraints     0
_refine_ls_hydrogen_treatment     constr
_refine_ls_weighting_scheme     calc
_refine_ls_weighting_details
       'calc w = 1/[\s^2^(Fo^2^)+(0.0433P)^2^+1.1018P] where P=(Fo^2^+2Fc^2^)/3'
_atom_sites_solution_hydrogens     geom
_atom_sites_solution_primary     direct
_atom_sites_solution_secondary     difmap
_refine_ls_shift/su_max     0.000
_refine_ls_shift/su_mean     0.000
_refine_diff_density_max     0.707
_refine_diff_density_min     -0.811
_refine_ls_extinction_method     none
_refine_ls_extinction_coef     ?
loop_
    _atom_type_symbol
    _atom_type_description
    _atom_type_scat_dispersion_real
    _atom_type_scat_dispersion_imag
    _atom_type_scat_source
    'C' 'C' 0.0033 0.0016
                         'International Tables Vol C Tables 4.2.6.8 and 6.1.1.4'
    'H' 'H' 0.0000 0.0000
                         'International Tables Vol C Tables 4.2.6.8 and 6.1.1.4'
    'N' 'N' 0.0061 0.0033
                         'International Tables Vol C Tables 4.2.6.8 and 6.1.1.4'
    'O' 'O' 0.0106 0.0060
                         'International Tables Vol C Tables 4.2.6.8 and 6.1.1.4'
    'S' 'S' 0.1246 0.1234
                         'International Tables Vol C Tables 4.2.6.8 and 6.1.1.4'
    'Cl' 'Cl' 0.1484 0.1585
                         'International Tables Vol C Tables 4.2.6.8 and 6.1.1.4'
    'Br' 'Br' -0.2901 2.4595
                         'International Tables Vol C Tables 4.2.6.8 and 6.1.1.4'
_computing_data_collection     'APEX2 (Bruker, 2004)'
_computing_cell_refinement     'APEX2 (Bruker, 2004)'
_computing_data_reduction     'SAINT (Bruker, 2004)'
_computing_structure_solution     'SHELXS97 (Sheldrick, 2008)'
_computing_structure_refinement     'SHELXL97 (Sheldrick, 2008)'
_computing_molecular_graphics     'PLATON (Spek, 2009)'
_computing_publication_material     'SHELXL97 (Sheldrick, 2008)'
loop_
    _atom_site_type_symbol
    _atom_site_label
    _atom_site_fract_x
    _atom_site_fract_y
    _atom_site_fract_z
    _atom_site_U_iso_or_equiv
    _atom_site_adp_type
    _atom_site_calc_flag
    _atom_site_refinement_flags
    _atom_site_occupancy
    _atom_site_disorder_assembly
    _atom_site_disorder_group
    Br Br1 0.04003(2) 0.91779(4) 0.097687(17) 0.06646(13) Uani d . 1 . .
    Cl Cl1 -0.44538(6) 0.63579(10) 0.11975(3) 0.05481(18) Uani d . 1 . .
    S S1 -0.36612(5) 0.92504(8) -0.10261(2) 0.03567(13) Uani d . 1 . .
    N N1 -0.31258(15) 0.7424(3) -0.07080(8) 0.0388(4) Uani d . 1 . .
    O O1 -0.30118(14) 0.9756(3) -0.15345(8) 0.0490(4) Uani d . 1 . .
    O O2 -0.37562(15) 1.0407(3) -0.04900(8) 0.0528(5) Uani d . 1 . .
    C C1 -0.27720(18) 0.7338(3) 0.05050(10) 0.0360(5) Uani d . 1 . .
    C C2 -0.17142(18) 0.7960(3) 0.04688(11) 0.0411(5) Uani d . 1 . .
    H H2 -0.1449 0.8125 0.0064 0.049 Uiso calc R 1 . .
    C C3 -0.1051(2) 0.8337(4) 0.10303(13) 0.0465(6) Uani d . 1 . .
    C C4 -0.1415(2) 0.8122(4) 0.16319(13) 0.0607(8) Uani d . 1 . .
    H H4 -0.0957 0.8388 0.2006 0.073 Uiso calc R 1 . .
    C C5 -0.2464(2) 0.7508(4) 0.16785(12) 0.0583(7) Uani d . 1 . .
    H H5 -0.2722 0.7350 0.2086 0.070 Uiso calc R 1 . .
    C C6 -0.31283(19) 0.7129(3) 0.11212(11) 0.0405(5) Uani d . 1 . .
    C C7 -0.3536(2) 0.6863(4) -0.00886(11) 0.0484(6) Uani d . 1 . .
    H H7A -0.3642 0.5596 -0.0098 0.058 Uiso calc R 1 . .
    H H7B -0.4249 0.7406 -0.0052 0.058 Uiso calc R 1 . .
    C C8 -0.2972(2) 0.6020(3) -0.11672(13) 0.0488(6) Uani d . 1 . .
    H H8 -0.3642 0.5537 -0.1402 0.059 Uiso calc R 1 . .
    C C9 -0.1969(3) 0.6016(5) -0.15207(18) 0.0736(10) Uani d . 1 . .
    H H9A -0.2033 0.5561 -0.1963 0.088 Uiso calc R 1 . .
    H H9B -0.1454 0.6984 -0.1441 0.088 Uiso calc R 1 . .
    C C10 -0.2075(3) 0.4754(5) -0.0985(2) 0.0897(12) Uani d . 1 . .
    H H10A -0.1625 0.4949 -0.0577 0.108 Uiso calc R 1 . .
    H H10B -0.2203 0.3526 -0.1099 0.108 Uiso calc R 1 . .
    C C11 -0.49910(18) 0.8701(3) -0.13796(10) 0.0345(5) Uani d . 1 . .
    C C20 -0.5150(2) 0.8332(4) -0.20527(10) 0.0441(6) Uani d . 1 . .
    H H20 -0.4573 0.8467 -0.2314 0.053 Uiso calc R 1 . .
    C C19 -0.6153(2) 0.7776(4) -0.23142(11) 0.0472(6) Uani d . 1 . .
    H H19 -0.6263 0.7558 -0.2760 0.057 Uiso calc R 1 . .
    C C18 -0.70337(19) 0.7521(3) -0.19266(11) 0.0421(5) Uani d . 1 . .
    C C13 -0.68651(18) 0.7903(3) -0.12488(11) 0.0365(5) Uani d . 1 . .
    C C12 -0.58277(18) 0.8532(3) -0.09876(10) 0.0352(5) Uani d . 1 . .
    H H12 -0.5714 0.8832 -0.0548 0.042 Uiso calc R 1 . .
    C C17 -0.8073(2) 0.6872(4) -0.21798(14) 0.0573(7) Uani d . 1 . .
    H H17 -0.8205 0.6641 -0.2624 0.069 Uiso calc R 1 . .
    C C16 -0.8879(2) 0.6582(4) -0.17825(16) 0.0655(8) Uani d . 1 . .
    H H16 -0.9558 0.6147 -0.1957 0.079 Uiso calc R 1 . .
    C C15 -0.8704(2) 0.6928(4) -0.11131(15) 0.0590(7) Uani d . 1 . .
    H H15 -0.9263 0.6700 -0.0846 0.071 Uiso calc R 1 . .
    C C14 -0.7729(2) 0.7593(4) -0.08508(13) 0.0476(6) Uani d . 1 . .
    H H14 -0.7628 0.7846 -0.0407 0.057 Uiso calc R 1 . .
loop_
    _atom_site_aniso_label
    _atom_site_aniso_U_11
    _atom_site_aniso_U_22
    _atom_site_aniso_U_33
    _atom_site_aniso_U_12
    _atom_site_aniso_U_13
    _atom_site_aniso_U_23
    Br1 0.03377(15) 0.0702(2) 0.0924(2) -0.00308(13) -0.00958(14) 0.00913(17)
    Cl1 0.0471(4) 0.0642(4) 0.0555(3) -0.0071(3) 0.0171(3) 0.0071(3)
    S1 0.0333(3) 0.0404(3) 0.0328(2) -0.0043(2) 0.0008(2) 0.0009(2)
    N1 0.0352(10) 0.0467(12) 0.0339(8) -0.0017(9) 0.0002(7) 0.0075(8)
    O1 0.0417(9) 0.0582(12) 0.0474(9) -0.0087(8) 0.0056(7) 0.0160(8)
    O2 0.0506(11) 0.0555(12) 0.0511(9) -0.0067(9) -0.0021(8) -0.0184(8)
    C1 0.0338(11) 0.0356(13) 0.0379(10) 0.0029(9) 0.0001(8) 0.0086(9)
    C2 0.0325(11) 0.0468(15) 0.0434(11) 0.0000(10) 0.0009(9) 0.0110(10)
    C3 0.0341(12) 0.0456(15) 0.0578(14) 0.0034(11) -0.0066(10) 0.0072(12)
    C4 0.0596(17) 0.074(2) 0.0452(13) -0.0058(15) -0.0117(12) 0.0014(14)
    C5 0.0649(18) 0.073(2) 0.0376(12) -0.0087(16) 0.0059(12) 0.0004(13)
    C6 0.0394(12) 0.0396(14) 0.0432(11) 0.0007(10) 0.0065(9) 0.0068(10)
    C7 0.0396(13) 0.0652(18) 0.0394(11) -0.0108(12) -0.0004(10) 0.0158(12)
    C8 0.0416(14) 0.0456(16) 0.0587(14) 0.0003(11) 0.0016(11) 0.0001(12)
    C9 0.0554(19) 0.076(2) 0.093(2) 0.0054(16) 0.0246(17) -0.0170(19)
    C10 0.090(3) 0.073(3) 0.103(3) 0.033(2) -0.004(2) -0.003(2)
    C11 0.0329(11) 0.0381(13) 0.0317(9) 0.0020(9) -0.0007(8) -0.0017(9)
    C20 0.0456(13) 0.0547(16) 0.0322(10) -0.0004(12) 0.0045(9) -0.0022(10)
    C19 0.0485(14) 0.0599(17) 0.0317(10) 0.0022(12) -0.0042(10) -0.0084(11)
    C18 0.0380(12) 0.0424(14) 0.0439(12) 0.0037(10) -0.0070(10) -0.0073(10)
    C13 0.0316(11) 0.0343(13) 0.0432(11) 0.0044(9) 0.0018(9) -0.0033(10)
    C12 0.0339(11) 0.0393(13) 0.0320(9) 0.0051(10) 0.0008(8) -0.0054(9)
    C17 0.0422(14) 0.0650(19) 0.0612(15) 0.0001(13) -0.0141(12) -0.0118(14)
    C16 0.0355(14) 0.070(2) 0.087(2) -0.0029(14) -0.0123(14) -0.0122(17)
    C15 0.0324(13) 0.063(2) 0.082(2) 0.0015(13) 0.0083(13) 0.0011(15)
    C14 0.0373(13) 0.0525(16) 0.0534(13) 0.0046(12) 0.0059(10) -0.0023(12)
_geom_special_details
;
;
loop_
    _geom_bond_atom_site_label_1
    _geom_bond_atom_site_label_2
    _geom_bond_site_symmetry_2
    _geom_bond_distance
    _geom_bond_publ_flag
    Br1 C3 . 1.891(3) ?
    Cl1 C6 . 1.738(2) ?
    S1 O1 . 1.4220(16) ?
    S1 O2 . 1.4229(17) ?
    S1 N1 . 1.641(2) ?
    S1 C11 . 1.761(2) ?
    N1 C8 . 1.448(3) ?
    N1 C7 . 1.475(3) ?
    C1 C2 . 1.380(3) ?
    C1 C6 . 1.387(3) ?
    C1 C7 . 1.508(3) ?
    C2 C3 . 1.376(3) ?
    C2 H2 . 0.9300 ?
    C3 C4 . 1.363(4) ?
    C4 C5 . 1.371(4) ?
    C4 H4 . 0.9300 ?
    C5 C6 . 1.370(4) ?
    C5 H5 . 0.9300 ?
    C7 H7A . 0.9700 ?
    C7 H7B . 0.9700 ?
    C8 C10 . 1.475(4) ?
    C8 C9 . 1.478(4) ?
    C8 H8 . 0.9800 ?
    C9 C10 . 1.475(5) ?
    C9 H9A . 0.9700 ?
    C9 H9B . 0.9700 ?
    C10 H10A . 0.9700 ?
    C10 H10B . 0.9700 ?
    C11 C12 . 1.363(3) ?
    C11 C20 . 1.409(3) ?
    C20 C19 . 1.356(3) ?
    C20 H20 . 0.9300 ?
    C19 C18 . 1.408(3) ?
    C19 H19 . 0.9300 ?
    C18 C17 . 1.411(3) ?
    C18 C13 . 1.420(3) ?
    C13 C12 . 1.409(3) ?
    C13 C14 . 1.412(3) ?
    C12 H12 . 0.9300 ?
    C17 C16 . 1.353(4) ?
    C17 H17 . 0.9300 ?
    C16 C15 . 1.399(4) ?
    C16 H16 . 0.9300 ?
    C15 C14 . 1.355(4) ?
    C15 H15 . 0.9300 ?
    C14 H14 . 0.9300 ?
loop_
    _geom_angle_atom_site_label_1
    _geom_angle_atom_site_label_2
    _geom_angle_atom_site_label_3
    _geom_angle_site_symmetry_1
    _geom_angle_site_symmetry_3
    _geom_angle
    _geom_angle_publ_flag
    O1 S1 O2 . . 119.67(12) ?
    O1 S1 N1 . . 107.09(10) ?
    O2 S1 N1 . . 105.66(11) ?
    O1 S1 C11 . . 108.25(10) ?
    O2 S1 C11 . . 109.11(11) ?
    N1 S1 C11 . . 106.27(11) ?
    C8 N1 C7 . . 115.3(2) ?
    C8 N1 S1 . . 115.61(15) ?
    C7 N1 S1 . . 115.72(17) ?
    C2 C1 C6 . . 117.5(2) ?
    C2 C1 C7 . . 123.1(2) ?
    C6 C1 C7 . . 119.4(2) ?
    C3 C2 C1 . . 120.2(2) ?
    C3 C2 H2 . . 119.9 ?
    C1 C2 H2 . . 119.9 ?
    C4 C3 C2 . . 121.5(2) ?
    C4 C3 Br1 . . 118.6(2) ?
    C2 C3 Br1 . . 119.94(19) ?
    C3 C4 C5 . . 119.3(2) ?
    C3 C4 H4 . . 120.4 ?
    C5 C4 H4 . . 120.4 ?
    C6 C5 C4 . . 119.6(2) ?
    C6 C5 H5 . . 120.2 ?
    C4 C5 H5 . . 120.2 ?
    C5 C6 C1 . . 122.0(2) ?
    C5 C6 Cl1 . . 118.39(19) ?
    C1 C6 Cl1 . . 119.60(18) ?
    N1 C7 C1 . . 113.43(19) ?
    N1 C7 H7A . . 108.9 ?
    C1 C7 H7A . . 108.9 ?
    N1 C7 H7B . . 108.9 ?
    C1 C7 H7B . . 108.9 ?
    H7A C7 H7B . . 107.7 ?
    N1 C8 C10 . . 116.8(3) ?
    N1 C8 C9 . . 119.1(2) ?
    C10 C8 C9 . . 59.9(2) ?
    N1 C8 H8 . . 116.4 ?
    C10 C8 H8 . . 116.4 ?
    C9 C8 H8 . . 116.4 ?
    C10 C9 C8 . . 59.9(2) ?
    C10 C9 H9A . . 117.8 ?
    C8 C9 H9A . . 117.8 ?
    C10 C9 H9B . . 117.8 ?
    C8 C9 H9B . . 117.8 ?
    H9A C9 H9B . . 114.9 ?
    C9 C10 C8 . . 60.1(2) ?
    C9 C10 H10A . . 117.8 ?
    C8 C10 H10A . . 117.8 ?
    C9 C10 H10B . . 117.8 ?
    C8 C10 H10B . . 117.8 ?
    H10A C10 H10B . . 114.9 ?
    C12 C11 C20 . . 121.5(2) ?
    C12 C11 S1 . . 119.14(15) ?
    C20 C11 S1 . . 119.26(17) ?
    C19 C20 C11 . . 119.2(2) ?
    C19 C20 H20 . . 120.4 ?
    C11 C20 H20 . . 120.4 ?
    C20 C19 C18 . . 121.6(2) ?
    C20 C19 H19 . . 119.2 ?
    C18 C19 H19 . . 119.2 ?
    C19 C18 C17 . . 122.9(2) ?
    C19 C18 C13 . . 118.7(2) ?
    C17 C18 C13 . . 118.4(2) ?
    C12 C13 C14 . . 121.7(2) ?
    C12 C13 C18 . . 119.0(2) ?
    C14 C13 C18 . . 119.3(2) ?
    C11 C12 C13 . . 119.95(19) ?
    C11 C12 H12 . . 120.0 ?
    C13 C12 H12 . . 120.0 ?
    C16 C17 C18 . . 120.7(3) ?
    C16 C17 H17 . . 119.7 ?
    C18 C17 H17 . . 119.7 ?
    C17 C16 C15 . . 120.9(3) ?
    C17 C16 H16 . . 119.6 ?
    C15 C16 H16 . . 119.6 ?
    C14 C15 C16 . . 120.6(3) ?
    C14 C15 H15 . . 119.7 ?
    C16 C15 H15 . . 119.7 ?
    C15 C14 C13 . . 120.2(2) ?
    C15 C14 H14 . . 119.9 ?
    C13 C14 H14 . . 119.9 ?
loop_
    _geom_torsion_atom_site_label_1
    _geom_torsion_atom_site_label_2
    _geom_torsion_atom_site_label_3
    _geom_torsion_atom_site_label_4
    _geom_torsion_site_symmetry_1
    _geom_torsion_site_symmetry_2
    _geom_torsion_site_symmetry_3
    _geom_torsion_site_symmetry_4
    _geom_torsion
    _geom_torsion_publ_flag
    O1 S1 N1 C8 . . . . -52.60(19) ?
    O2 S1 N1 C8 . . . . 178.78(17) ?
    C11 S1 N1 C8 . . . . 62.93(19) ?
    O1 S1 N1 C7 . . . . 168.24(16) ?
    O2 S1 N1 C7 . . . . 39.62(19) ?
    C11 S1 N1 C7 . . . . -76.22(18) ?
    C6 C1 C2 C3 . . . . 0.4(4) ?
    C7 C1 C2 C3 . . . . -178.7(2) ?
    C1 C2 C3 C4 . . . . -0.4(4) ?
    C1 C2 C3 Br1 . . . . 179.70(19) ?
    C2 C3 C4 C5 . . . . 0.3(5) ?
    Br1 C3 C4 C5 . . . . -179.8(2) ?
    C3 C4 C5 C6 . . . . -0.3(5) ?
    C4 C5 C6 C1 . . . . 0.3(5) ?
    C4 C5 C6 Cl1 . . . . -179.9(2) ?
    C2 C1 C6 C5 . . . . -0.4(4) ?
    C7 C1 C6 C5 . . . . 178.8(3) ?
    C2 C1 C6 Cl1 . . . . 179.79(19) ?
    C7 C1 C6 Cl1 . . . . -1.0(3) ?
    C8 N1 C7 C1 . . . . 120.9(2) ?
    S1 N1 C7 C1 . . . . -99.8(2) ?
    C2 C1 C7 N1 . . . . -10.4(4) ?
    C6 C1 C7 N1 . . . . 170.4(2) ?
    C7 N1 C8 C10 . . . . -68.4(3) ?
    S1 N1 C8 C10 . . . . 152.3(2) ?
    C7 N1 C8 C9 . . . . -137.2(3) ?
    S1 N1 C8 C9 . . . . 83.5(3) ?
    N1 C8 C9 C10 . . . . 105.9(3) ?
    N1 C8 C10 C9 . . . . -109.7(3) ?
    O1 S1 C11 C12 . . . . -166.32(19) ?
    O2 S1 C11 C12 . . . . -34.6(2) ?
    N1 S1 C11 C12 . . . . 78.9(2) ?
    O1 S1 C11 C20 . . . . 17.9(2) ?
    O2 S1 C11 C20 . . . . 149.7(2) ?
    N1 S1 C11 C20 . . . . -96.8(2) ?
    C12 C11 C20 C19 . . . . -0.8(4) ?
    S1 C11 C20 C19 . . . . 174.9(2) ?
    C11 C20 C19 C18 . . . . -1.5(4) ?
    C20 C19 C18 C17 . . . . -177.2(3) ?
    C20 C19 C18 C13 . . . . 1.6(4) ?
    C19 C18 C13 C12 . . . . 0.4(4) ?
    C17 C18 C13 C12 . . . . 179.3(2) ?
    C19 C18 C13 C14 . . . . -177.7(2) ?
    C17 C18 C13 C14 . . . . 1.1(4) ?
    C20 C11 C12 C13 . . . . 2.8(4) ?
    S1 C11 C12 C13 . . . . -172.87(18) ?
    C14 C13 C12 C11 . . . . 175.5(2) ?
    C18 C13 C12 C11 . . . . -2.6(3) ?
    C19 C18 C17 C16 . . . . 177.3(3) ?
    C13 C18 C17 C16 . . . . -1.5(4) ?
    C18 C17 C16 C15 . . . . 0.4(5) ?
    C17 C16 C15 C14 . . . . 1.2(5) ?
    C16 C15 C14 C13 . . . . -1.6(4) ?
    C12 C13 C14 C15 . . . . -177.7(3) ?
    C18 C13 C14 C15 . . . . 0.4(4) ?
loop_
    _geom_hbond_atom_site_label_D
    _geom_hbond_atom_site_label_H
    _geom_hbond_atom_site_label_A
    _geom_hbond_site_symmetry_A
    _geom_hbond_distance_DH
    _geom_hbond_distance_HA
    _geom_hbond_distance_DA
    _geom_hbond_angle_DHA
    _geom_hbond_publ_flag
    C2 H2 N1 . 0.93 2.52 2.864(3) 102 Y
    C20 H20 O1 . 0.93 2.56 2.926(3) 104 Y
    C8 H8 Cl1 3_465 0.98 2.79 3.612(3) 142 Y
    C12 H12 O2 3_475 0.93 2.36 3.231(3) 156 Y
