# Supplementary material for: N-(5-Bromo-2-chloro­benz­yl)-N-cyclo­propyl­naphthalene-2-sulfonamide
Source: Acta Crystallogr Sect E Struct Rep Online. 2009 Apr 22;65(Pt 5):o1098. doi: 10.1107/S1600536809014457 (PMC2977776; doi:10.1107/S1600536809014457)
Supplement: Supplementary file 2 [file e-65-o1098-Isup2.hkl]

#
# h,k,l, Fc-squared, Fo-squared, sigma(Fo-squared) and status flag
#
data_I
_shelx_title ' HPK014-S3 in P2(1)/c  / C20 H17 O2 N1 S1 CL BR /'
_shelx_refln_list_code          4
_shelx_F_calc_maximum      215.62
_exptl_crystal_F_000       912.00
_reflns_d_resolution_high  0.7178
 
loop_
 _symmetry_equiv_pos_as_xyz
 'x, y, z'
 '-x, y+1/2, -z+1/2'
 '-x, -y, -z'
 'x, -y-1/2, z-1/2'
 
_cell_length_a    12.1759
_cell_length_b     7.5881
_cell_length_c    20.5752
_cell_angle_alpha  90.000
_cell_angle_beta   95.393
_cell_angle_gamma  90.000
 
_shelx_F_squared_multiplier     1.000
 
loop_
 _refln_index_h
 _refln_index_k
 _refln_index_l
 _refln_F_squared_calc
 _refln_F_squared_meas
 _refln_F_squared_sigma
 _refln_observed_status
   2   0   0      766.19      866.45     12.00 o
   3   0   0     9761.67     9506.48    196.76 o
   4   0   0       66.47       58.65      3.16 o
   5   0   0        8.80       29.71      3.31 o
   6   0   0     1395.21     1411.34     24.90 o
   7   0   0      130.83       93.18      6.29 o
   8   0   0     1017.82     1059.74     21.30 o
   9   0   0      927.56      943.94     35.68 o
  10   0   0      802.60      860.25     34.49 o
  11   0   0      740.74      727.55     23.71 o
  12   0   0     4779.76     4534.98     86.72 o
  13   0   0      736.12      843.74     55.40 o
  14   0   0      281.56      338.71     21.75 o
  15   0   0     1746.63     1823.13     46.74 o
  16   0   0       37.66       81.62     27.61 o
   1   1   0     3206.13     3311.78     24.96 o
   2   1   0     5359.49     5438.40     38.71 o
   3   1   0     1500.64     1644.17     13.49 o
   4   1   0      706.25      742.78      7.84 o
   5   1   0     2324.18     2478.69     25.62 o
   6   1   0     6069.19     6363.28     73.60 o
   7   1   0       40.02       42.42      4.64 o
   8   1   0     1109.31      959.77     19.23 o
   9   1   0      115.71      129.16      6.22 o
  10   1   0      754.14      744.43     18.47 o
  11   1   0      665.94      681.54     18.99 o
  12   1   0      362.16      321.45     14.63 o
  13   1   0       49.00       62.62     16.22 o
  14   1   0      344.31      328.97     13.45 o
  15   1   0        9.29       18.78     11.34 o
  16   1   0       48.96       59.86     21.02 o
   0   2   0     7958.25     8538.12     88.86 o
   1   2   0     1698.24     1725.51     14.96 o
   2   2   0     9899.36     9859.89     75.52 o
   3   2   0     4591.64     4428.78     34.70 o
   4   2   0       16.35        8.88      1.70 o
   5   2   0     3968.38     4416.40     41.37 o
   6   2   0       11.39        6.48      2.76 o
   7   2   0     1587.53     1709.42     21.02 o
   8   2   0        4.10       -2.16      2.16 o
   9   2   0      770.10      732.55     13.15 o
  10   2   0      651.65      619.43     16.05 o
  11   2   0        5.57        2.99      8.13 o
  12   2   0      643.19      623.68     21.59 o
  13   2   0      264.86      261.27     13.16 o
  14   2   0        8.52       36.55     11.84 o
  15   2   0      131.51      119.19     25.61 o
  16   2   0       31.24        4.12     27.36 o
   1   3   0      211.77      209.63      3.96 o
   2   3   0     7066.23     7156.07     58.38 o
   3   3   0     1019.35     1050.28     11.04 o
   4   3   0     5447.37     5489.39     51.07 o
   5   3   0     5627.18     5426.34     63.78 o
   6   3   0     2297.31     2298.87     28.08 o
   7   3   0     2707.91     2634.24     28.43 o
   8   3   0     3891.66     3800.05     39.86 o
   9   3   0      763.58      682.42     13.09 o
  10   3   0     1004.56      934.42     19.18 o
  11   3   0        4.41        1.92      8.76 o
  12   3   0       16.20       17.30     10.06 o
  13   3   0      339.36      329.23     16.66 o
  14   3   0      401.52      436.00     28.87 o
  15   3   0       90.13       40.57     29.15 o
  16   3   0       38.20       66.30     31.89 o
   0   4   0      625.82      570.68     11.67 o
   1   4   0       54.80       51.93      3.13 o
   2   4   0    13015.39    13196.31    107.91 o
   3   4   0      971.85     1110.25     16.45 o
   4   4   0       21.10       25.60      3.17 o
   5   4   0      277.41      297.74      6.39 o
   6   4   0       77.20       99.05      5.07 o
   7   4   0       76.62       74.44      9.88 o
   8   4   0       85.89      103.79      7.30 o
   9   4   0        6.81        2.61     10.76 o
  10   4   0      672.28      670.95     19.21 o
  11   4   0        2.40       -1.25     10.00 o
  12   4   0       71.32       70.32     11.65 o
  13   4   0      593.66      558.92     27.38 o
  14   4   0        1.86       17.61     38.46 o
  15   4   0       51.64       37.34     52.91 o
   1   5   0       39.21       45.37      4.50 o
   2   5   0      384.78      377.47      7.89 o
   3   5   0      822.29      819.65     11.67 o
   4   5   0       20.17       17.50      4.62 o
   5   5   0     1429.28     1446.31     19.71 o
   6   5   0      201.47      196.14      7.89 o
   7   5   0      591.81      614.41     15.72 o
   8   5   0       40.17       70.38      8.99 o
   9   5   0      106.67       91.10     14.02 o
  10   5   0      253.77      259.34     12.83 o
  11   5   0        3.36      -10.35     10.35 o
  12   5   0        5.42       -5.17     16.83 o
  13   5   0        8.27        1.54     18.08 o
  14   5   0       23.69        5.85     22.46 o
   0   6   0     2062.13     2039.97     45.78 o
   1   6   0      423.04      440.27     20.35 o
   2   6   0       11.94       13.95      8.07 o
   3   6   0     3956.13     3862.14     44.04 o
   4   6   0      295.89      269.51      8.94 o
   5   6   0      267.82      256.19     13.65 o
   6   6   0        5.88       -9.31      9.31 o
   7   6   0      198.67      217.04     14.71 o
   8   6   0        4.60        3.40      9.22 o
   9   6   0      547.60      512.22     23.21 o
  10   6   0      289.77      323.49     14.30 o
  11   6   0       86.53      118.02     21.38 o
  12   6   0      445.32      491.58     25.63 o
  13   6   0       17.92       28.89     20.96 o
   1   7   0       50.26       36.31     13.52 o
   2   7   0      172.68      161.66     14.58 o
   3   7   0       48.84       49.92     10.90 o
   4   7   0      161.81      163.02     11.13 o
   5   7   0       34.72       15.10     10.15 o
   6   7   0       56.74       61.27     11.08 o
   7   7   0       30.44       17.54     10.47 o
   8   7   0       53.07       68.07     13.33 o
   9   7   0       17.60       25.57     17.25 o
  10   7   0        9.85       38.79     31.21 o
  11   7   0        0.07       34.26     18.84 o
  12   7   0        6.24        7.17     25.22 o
   0   8   0       53.86       55.46     21.47 o
   1   8   0      199.60      209.45     18.40 o
   2   8   0       37.04       49.27     40.11 o
   3   8   0      121.69      138.67     14.28 o
   4   8   0      297.84      286.35     20.17 o
   5   8   0      108.52       97.72     17.31 o
   6   8   0       79.47       66.22     17.44 o
   7   8   0      145.51      174.31     20.35 o
   8   8   0      107.10       97.59     19.54 o
   9   8   0       28.86       54.72     20.02 o
  10   8   0       46.22       68.60     20.56 o
   5   9   0      318.67      296.01     31.77 o
   6   9   0       30.13       78.49     30.66 o
   7   9   0      133.82      128.85     38.75 o
   8   9   0       44.78       24.18     20.82 o
 -16   1   1      176.03      197.87     23.30 o
 -15   1   1     1108.87     1151.44     25.82 o
 -14   1   1       70.49       62.55     15.41 o
 -13   1   1     1189.33     1206.24     42.49 o
 -12   1   1      209.29      200.87     17.67 o
 -11   1   1      247.81      260.81     12.78 o
 -10   1   1      256.49      276.37     12.26 o
  -9   1   1      247.63      249.90      9.69 o
  -8   1   1     1713.74     1640.05     24.23 o
  -7   1   1        8.72       10.66      3.43 o
  -6   1   1     2465.68     2503.05     28.23 o
  -5   1   1     3956.30     3985.71     39.92 o
  -4   1   1     2317.06     2384.22     21.38 o
  -3   1   1    35528.02    30439.32    297.56 o
  -2   1   1     3797.69     3883.48     27.81 o
  -1   1   1     6304.17     6412.16     45.50 o
   0   1   1    14075.31    12935.04     84.94 o
   1   1   1      167.32      141.75      1.71 o
   2   1   1    13476.31    13111.51     96.41 o
   3   1   1     1250.98     1327.54     11.12 o
   4   1   1     4812.73     4931.51     40.57 o
   5   1   1      155.73      169.72      3.76 o
   6   1   1      378.72      396.38      7.02 o
   7   1   1     5301.54     5213.81     71.04 o
   8   1   1       84.40       68.40      6.51 o
   9   1   1     7326.29     7042.76     76.08 o
  10   1   1     1166.45     1162.27     26.53 o
  11   1   1     1045.34     1053.11     43.74 o
  12   1   1     1566.85     1547.44     46.39 o
  13   1   1       31.13       58.60     14.05 o
  14   1   1      328.11      298.64     13.21 o
  15   1   1      112.41      125.43     19.83 o
  16   1   1       11.84       25.95     19.79 o
 -16   2   1       37.24       58.15     21.72 o
 -15   2   1      107.61      126.64     24.54 o
 -14   2   1      179.37      193.47     13.35 o
 -13   2   1      223.21      213.20     12.62 o
 -12   2   1      302.25      298.84     12.33 o
 -11   2   1      560.75      527.67     15.22 o
 -10   2   1     1140.71     1072.87     19.77 o
  -9   2   1      627.98      625.35     12.21 o
  -8   2   1     2766.53     2700.41     27.37 o
  -7   2   1     5502.88     5338.08     47.46 o
  -6   2   1      674.61      660.21      8.37 o
  -5   2   1     8709.08     8853.92     76.41 o
  -4   2   1     1098.26     1283.68     11.91 o
  -3   2   1     1473.53     1596.31     12.91 o
  -2   2   1      771.44      850.27      6.88 o
  -1   2   1    23832.41    21508.34    230.38 o
   0   2   1      410.08      433.04      4.58 o
   1   2   1    46490.03    39421.83    266.89 o
   2   2   1     3631.57     4024.34     32.29 o
   3   2   1     4128.31     4330.05     30.36 o
   4   2   1      628.18      626.35      6.98 o
   5   2   1    12694.12    12712.69    108.90 o
   6   2   1     1044.56     1022.73     11.33 o
   7   2   1     5313.20     5237.67     46.67 o
   8   2   1      924.05      918.39     12.14 o
   9   2   1       58.80       72.20      5.68 o
  10   2   1      669.18      612.61     15.23 o
  11   2   1      407.02      391.96     13.76 o
  12   2   1      314.56      316.34     12.78 o
  13   2   1      499.52      487.75     15.87 o
  14   2   1      602.48      602.69     21.98 o
  15   2   1       88.42       68.49     19.23 o
  16   2   1      172.40      166.46     33.46 o
 -16   3   1        2.57       17.35     27.28 o
 -15   3   1       24.83       27.21     20.32 o
 -14   3   1       19.53       26.98     14.32 o
 -13   3   1      131.35      140.93     12.43 o
 -12   3   1      837.65      836.73     20.05 o
 -11   3   1      369.14      397.26     13.30 o
 -10   3   1      321.71      304.54     16.04 o
  -9   3   1      109.22      121.98      7.81 o
  -8   3   1       88.71      113.18      7.86 o
  -7   3   1        1.85        1.96      4.04 o
  -6   3   1       20.02       25.77      8.35 o
  -5   3   1      551.32      582.40      8.48 o
  -4   3   1      385.45      365.30      6.36 o
  -3   3   1     1303.19     1365.66     12.88 o
  -2   3   1      572.99      706.94      7.29 o
  -1   3   1      376.05      453.19      5.72 o
   0   3   1     1009.24      958.82      9.44 o
   1   3   1     2118.28     2325.92     19.23 o
   2   3   1      449.55      455.15      6.15 o
   3   3   1     2058.26     2189.69     21.50 o
   4   3   1     1677.94     1762.92     19.30 o
   5   3   1      165.83      173.82      5.18 o
   6   3   1       27.79       14.45      5.09 o
   7   3   1      191.30      206.36      7.74 o
   8   3   1      247.99      243.21     11.02 o
   9   3   1       97.92       95.24      7.55 o
  10   3   1       40.82       33.84      8.16 o
  11   3   1       35.94       52.58      9.79 o
  12   3   1       41.17       47.92     10.63 o
  13   3   1       10.65        6.70     11.11 o
  14   3   1        0.02        8.79     13.87 o
  15   3   1       32.68       39.27     29.17 o
  16   3   1       66.04       76.80     32.10 o
 -15   4   1       27.31       42.38     19.54 o
 -14   4   1        4.49        7.20     19.49 o
 -13   4   1      122.81      159.76     16.07 o
 -12   4   1       41.41       35.64     12.83 o
 -11   4   1     1014.19      971.88     21.66 o
 -10   4   1      675.90      629.43     17.08 o
  -9   4   1      651.40      625.73     15.65 o
  -8   4   1     3671.59     3525.94     44.06 o
  -7   4   1      570.36      532.46     11.35 o
  -6   4   1      685.22      669.09     10.95 o
  -5   4   1      885.51      877.74     12.35 o
  -4   4   1      880.22      894.67     12.28 o
  -3   4   1       30.98       37.98      4.08 o
  -2   4   1     1458.95     1698.53     35.21 o
  -1   4   1       28.20       21.79      3.73 o
   0   4   1      400.74      400.25      6.97 o
   1   4   1       37.58       48.47      3.58 o
   2   4   1    15969.30    15734.27    151.59 o
   3   4   1     4486.80     4446.35     44.96 o
   4   4   1     4297.18     4254.39     43.33 o
   5   4   1     1594.50     1511.28     17.99 o
   6   4   1      621.55      574.97     10.38 o
   7   4   1      675.90      620.83     14.71 o
   8   4   1      247.76      277.12      9.48 o
   9   4   1        1.40       -6.70      9.81 o
  10   4   1       92.27       69.64      9.63 o
  11   4   1      180.31      197.00     12.38 o
  12   4   1       13.75       23.78     11.11 o
  13   4   1        7.88        3.81     14.17 o
  14   4   1      458.68      432.75     23.88 o
  15   4   1      130.72      125.59     29.54 o
 -14   5   1        2.97       17.86     19.78 o
 -13   5   1      329.17      388.22     23.29 o
 -12   5   1      203.81      206.97     15.38 o
 -11   5   1      128.33      140.95     11.99 o
 -10   5   1      261.58      258.30     12.95 o
  -9   5   1       56.95       44.79      9.41 o
  -8   5   1      247.15      236.78     10.77 o
  -7   5   1      125.40      137.91      8.31 o
  -6   5   1     1003.12      946.04     15.32 o
  -5   5   1      619.08      556.59      9.89 o
  -4   5   1      242.55      243.64      6.91 o
  -3   5   1     5510.86     5400.05     67.91 o
  -2   5   1      753.93      701.47     21.19 o
  -1   5   1     1130.09     1118.90     16.01 o
   0   5   1     1252.77     1258.92     18.12 o
   1   5   1      303.78      282.37      7.64 o
   2   5   1     1139.26     1113.81     14.71 o
   3   5   1        2.02       10.41      4.00 o
   4   5   1       44.88       42.58      4.48 o
   5   5   1       11.46       20.00      5.67 o
   6   5   1      390.01      366.54     10.46 o
   7   5   1     1102.91     1123.61     19.08 o
   8   5   1        9.48       17.28      8.71 o
   9   5   1     1432.40     1400.21     25.45 o
  10   5   1      442.82      447.73     14.98 o
  11   5   1       78.92       68.55     13.35 o
  12   5   1      358.12      326.03     17.63 o
  13   5   1      181.18      163.89     21.64 o
  14   5   1       11.55       26.58     19.05 o
 -13   6   1      140.22      113.91     21.34 o
 -12   6   1       66.86       74.70     20.79 o
 -11   6   1        7.69       -8.79     21.43 o
 -10   6   1       85.44       79.12     13.90 o
  -9   6   1        5.72        4.60     10.49 o
  -8   6   1        3.02       -9.78      9.78 o
  -7   6   1       65.23       59.17      9.67 o
  -6   6   1       69.33       69.02      9.21 o
  -5   6   1      191.14      194.04      9.41 o
  -4   6   1      431.13      429.57     11.20 o
  -3   6   1      142.76      157.03      8.05 o
  -2   6   1      860.30      820.48     16.06 o
  -1   6   1        0.03       -4.77      9.95 o
   0   6   1        2.52       20.35     10.13 o
   1   6   1       44.45       36.39      8.74 o
   2   6   1      224.37      234.01      9.01 o
   3   6   1     1186.01     1158.97     17.86 o
   4   6   1      658.41      668.87     14.66 o
   5   6   1        0.06       -2.58      7.03 o
   6   6   1       19.66       29.53      8.71 o
   7   6   1        2.00        0.84      8.90 o
   8   6   1        1.28       -9.42      9.42 o
   9   6   1       23.00       39.62     11.32 o
  10   6   1       46.87       27.36     13.72 o
  11   6   1       41.12       25.44     18.11 o
  12   6   1        0.25        5.35     18.60 o
  13   6   1        2.96       31.64     19.58 o
 -12   7   1       69.03       94.93     22.49 o
 -11   7   1       45.53       16.03     17.94 o
 -10   7   1      329.11      358.89     22.91 o
  -9   7   1       40.71       27.31     16.98 o
  -8   7   1       17.83       12.07     19.10 o
  -7   7   1       47.35       50.26     10.84 o
  -6   7   1      628.05      627.88     17.67 o
  -5   7   1      318.84      284.17     12.30 o
  -4   7   1       99.77      122.41     10.61 o
  -3   7   1      474.96      497.45     32.72 o
  -2   7   1      368.55      410.64     29.10 o
  -1   7   1      161.78      153.86     15.03 o
   0   7   1      822.21      813.33     28.90 o
   1   7   1       22.17       20.99     13.15 o
   2   7   1      181.11      226.78     16.47 o
   3   7   1       18.10        5.62      8.95 o
   4   7   1      239.59      262.79     20.21 o
   5   7   1      283.65      276.14     12.73 o
   6   7   1      285.79      318.37     25.26 o
   7   7   1      129.54      135.40     13.15 o
   8   7   1       72.72       58.10     14.12 o
   9   7   1      200.76      286.91     21.85 o
  10   7   1      235.53      213.24     25.26 o
  11   7   1        2.15       18.38     24.23 o
  12   7   1      235.84      291.77     25.75 o
 -11   8   1      118.38      124.94     21.77 o
 -10   8   1      101.19       67.17     20.85 o
  -9   8   1        1.65      -12.51     17.80 o
  -8   8   1      231.45      237.09     21.46 o
  -7   8   1       31.00       65.88     18.60 o
  -6   8   1        2.17      -18.32     29.17 o
  -5   8   1      117.96      133.38     23.64 o
  -4   8   1       29.71       32.98     15.86 o
  -3   8   1        2.28       18.14     31.60 o
  -2   8   1        1.62       -7.88     14.76 o
  -1   8   1        5.87       -4.89     14.86 o
   0   8   1       28.13       37.71     15.40 o
   1   8   1      129.49      132.68     16.66 o
   2   8   1      447.88      435.26     23.13 o
   3   8   1      117.60       89.54     25.59 o
   4   8   1     1032.82      946.90     64.13 o
   5   8   1      193.82      182.18     15.00 o
   6   8   1        3.01       22.17     16.67 o
   7   8   1      149.70      153.91     29.50 o
   8   8   1        0.40       17.33     17.80 o
   9   8   1       67.70       81.84     20.08 o
  10   8   1       24.54        8.42     41.04 o
  -8   9   1        5.48      -18.45     18.45 o
  -7   9   1        2.68      -10.01     18.87 o
  -6   9   1        5.06       -1.69     25.34 o
  -5   9   1        7.29       -5.15     27.81 o
   5   9   1       13.31       17.14     25.67 o
   6   9   1       35.61        1.04     18.68 o
   7   9   1        4.32       -5.91     20.58 o
   8   9   1        0.34        6.52     18.99 o
 -16   0   2      572.94      628.94     28.05 o
 -15   0   2      220.80      231.81     20.59 o
 -14   0   2       74.90       81.74     24.02 o
 -13   0   2      546.60      508.68     22.93 o
 -12   0   2       50.75       53.45     27.30 o
 -11   0   2      829.52      698.50     22.76 o
 -10   0   2     1876.12     1876.43     33.65 o
  -9   0   2     1679.57     1726.89     31.92 o
  -8   0   2     2395.93     2210.14     37.70 o
  -7   0   2     3267.45     3370.97     70.20 o
  -6   0   2    33576.50    30354.15    393.07 o
  -5   0   2     1122.61     1097.11     16.80 o
  -4   0   2    14821.80    14237.85    164.00 o
  -3   0   2     8911.31     8530.19     98.67 o
  -2   0   2      336.94      324.34      5.41 o
  -1   0   2       28.93       32.48      1.63 o
   1   0   2      827.31      901.35     14.14 o
   2   0   2     1474.51     1591.63     19.33 o
   3   0   2     5681.44     6040.66     70.28 o
   4   0   2    28034.14    24702.56    325.93 o
   5   0   2      646.16      695.46     10.69 o
   6   0   2    30813.95    28452.07    368.47 o
   7   0   2     6641.49     6565.68     87.91 o
   8   0   2     3748.83     3702.30     51.85 o
   9   0   2     3836.60     3661.84     59.55 o
  10   0   2      560.61      616.92     22.51 o
  11   0   2     1172.83     1057.47     42.34 o
  12   0   2      271.65      334.75     17.66 o
  13   0   2       34.18       56.58     15.76 o
  14   0   2        0.24      -15.85     15.85 o
  15   0   2       37.89      107.75     26.08 o
  16   0   2      160.19      158.76     29.87 o
 -16   1   2      119.21      160.05     20.40 o
 -15   1   2        9.28       -5.11     15.06 o
 -14   1   2      257.03      233.24     12.03 o
 -13   1   2      109.78      100.34     13.03 o
 -12   1   2       22.51       30.82     10.58 o
 -11   1   2      129.53      129.18     10.63 o
 -10   1   2     4592.39     4377.75     53.85 o
  -9   1   2      283.18      297.67     12.75 o
  -8   1   2     1239.96     1256.93     15.66 o
  -7   1   2      905.03      970.93     12.55 o
  -6   1   2     2757.57     3094.07     29.92 o
  -5   1   2      438.26      487.96      6.66 o
  -4   1   2     2148.31     2086.90     17.95 o
  -3   1   2        2.68        9.30      2.27 o
  -2   1   2      796.34      889.59      7.20 o
  -1   1   2    24094.11    21828.37    180.18 o
   0   1   2      121.40      128.77      1.92 o
   1   1   2       30.81       36.79      1.00 o
   2   1   2    16919.95    16032.06    129.46 o
   3   1   2       27.62       21.17      1.49 o
   4   1   2     1048.41      987.07     10.28 o
   5   1   2     5403.55     5730.41     62.25 o
   6   1   2      107.18      107.07      4.14 o
   7   1   2      213.78      189.37      7.80 o
   8   1   2      380.78      368.33      8.26 o
   9   1   2       61.90       61.43      5.87 o
  10   1   2      587.27      583.71     15.23 o
  11   1   2       79.18       96.18     10.54 o
  12   1   2      375.20      411.63     15.67 o
  13   1   2      180.02      172.72     15.25 o
  14   1   2      459.18      480.83     24.27 o
  15   1   2       16.27       12.30     14.57 o
  16   1   2       72.23       68.23     16.48 o
 -16   2   2       90.45      134.84     21.43 o
 -15   2   2      108.66      140.08     16.24 o
 -14   2   2        5.79        3.29     13.64 o
 -13   2   2      222.43      224.71     12.95 o
 -12   2   2      134.09      121.49     10.75 o
 -11   2   2      489.88      504.44     18.37 o
 -10   2   2       36.34       33.90      6.67 o
  -9   2   2      106.89       93.79      6.20 o
  -8   2   2     1475.77     1395.80     16.94 o
  -7   2   2       64.45       65.28      4.32 o
  -6   2   2      611.85      527.50      8.26 o
  -5   2   2     2416.12     2511.48     24.45 o
  -4   2   2     1066.15     1112.91     11.13 o
  -3   2   2      764.52      709.84      8.53 o
  -2   2   2     1083.36     1134.22      9.78 o
  -1   2   2    33846.57    30563.94    258.10 o
   0   2   2     1554.85     1558.63     11.78 o
   1   2   2    36026.85    32406.98    236.35 o
   2   2   2     1319.47     1486.41     13.08 o
   3   2   2      169.72      157.26      3.16 o
   4   2   2     3554.73     3698.64     30.94 o
   5   2   2       44.16       75.93      3.21 o
   6   2   2     1157.50     1020.76     12.72 o
   7   2   2     2014.37     1952.32     21.75 o
   8   2   2       86.14       74.45      5.10 o
   9   2   2     1482.25     1387.00     19.04 o
  10   2   2      122.35      101.55      7.73 o
  11   2   2      656.49      615.51     16.24 o
  12   2   2      237.83      246.81     12.76 o
  13   2   2       80.76       52.52     11.17 o
  14   2   2       89.90       92.29     15.20 o
  15   2   2       26.79       29.21     18.94 o
  16   2   2      195.61      235.40     35.23 o
 -16   3   2       38.29       33.11     19.94 o
 -15   3   2        5.30      -10.94     18.64 o
 -14   3   2      511.43      548.39     20.29 o
 -13   3   2      193.97      198.90     13.50 o
 -12   3   2      553.36      583.73     17.79 o
 -11   3   2     3056.33     3040.15     50.49 o
 -10   3   2      913.53      900.62     18.47 o
  -9   3   2       33.27       27.20      6.76 o
  -8   3   2     5586.20     5400.09     54.81 o
  -7   3   2      256.53      273.00     11.36 o
  -6   3   2      827.47      822.54     18.62 o
  -5   3   2       46.61       59.09      3.64 o
  -4   3   2      597.88      496.45      9.58 o
  -3   3   2      205.55      237.23      5.17 o
  -2   3   2    10135.13     9968.54     81.12 o
  -1   3   2     1621.48     1434.71     13.08 o
   0   3   2     2273.28     2228.98     19.28 o
   1   3   2    17689.55    17454.85    133.80 o
   2   3   2     5899.84     5535.35     48.11 o
   3   3   2     2416.87     2443.90     23.67 o
   4   3   2     6451.96     6559.84     60.10 o
   5   3   2      989.87      949.84     12.18 o
   6   3   2       13.09        9.29      3.40 o
   7   3   2     1507.89     1476.29     17.93 o
   8   3   2      287.38      325.21     15.84 o
   9   3   2       32.51       33.96      7.08 o
  10   3   2      896.55      885.15     20.16 o
  11   3   2     1047.53     1022.08     25.47 o
  12   3   2      597.51      605.10     19.08 o
  13   3   2      237.53      231.92     18.02 o
  14   3   2      824.43      838.95     26.88 o
  15   3   2      146.34      130.08     31.40 o
  16   3   2      169.05      161.68     31.69 o
 -15   4   2        3.05       46.97     27.87 o
 -14   4   2       50.29       77.62     16.86 o
 -13   4   2        9.27        8.41     13.54 o
 -12   4   2      151.18      166.56     12.66 o
 -11   4   2       24.77       21.00     10.24 o
 -10   4   2       96.63       99.11     10.09 o
  -9   4   2      242.42      211.79     10.48 o
  -8   4   2      242.20      236.08      8.97 o
  -7   4   2      131.21      125.52      6.04 o
  -6   4   2     1432.42     1331.67     15.81 o
  -5   4   2       79.93      107.91      4.85 o
  -4   4   2     2426.09     2550.07     25.71 o
  -3   4   2      150.92      174.84      4.56 o
  -2   4   2     1425.87     1563.45     15.65 o
  -1   4   2      555.39      616.47      8.66 o
   0   4   2        1.76        1.72      3.04 o
   1   4   2      185.82      192.39      4.26 o
   2   4   2       90.45       91.25      6.87 o
   3   4   2     2639.51     2637.45     26.26 o
   4   4   2     2537.73     2702.55     27.02 o
   5   4   2        3.35       -1.65      3.97 o
   6   4   2     2675.58     2661.06     27.27 o
   7   4   2       45.60       51.65      5.52 o
   8   4   2      637.62      673.08     17.08 o
   9   4   2      553.08      547.06     16.00 o
  10   4   2       13.35       31.25      9.50 o
  11   4   2      158.56      158.96     14.24 o
  12   4   2        2.48       21.81     13.59 o
  13   4   2        1.37       -3.48     13.59 o
  14   4   2        6.36       -2.17     18.84 o
  15   4   2        7.83       -4.33     30.04 o
 -14   5   2       22.11       22.57     30.86 o
 -13   5   2      471.15      505.89     25.64 o
 -12   5   2       30.61       37.86     13.56 o
 -11   5   2      576.56      594.57     21.29 o
 -10   5   2       18.85       22.45      9.91 o
  -9   5   2      837.68      822.09     19.56 o
  -8   5   2      168.10      154.50     18.09 o
  -7   5   2       73.96       83.61      7.75 o
  -6   5   2      104.27      118.27      7.65 o
  -5   5   2        0.45       -2.17      3.01 o
  -4   5   2      829.86      827.68     15.20 o
  -3   5   2       30.81       60.90      5.24 o
  -2   5   2       63.33       61.44      4.19 o
  -1   5   2     1589.72     1594.98     20.74 o
   0   5   2        9.54       14.97      4.51 o
   1   5   2     1577.12     1492.61     17.88 o
   2   5   2     1639.68     1615.08     19.20 o
   3   5   2       42.46       34.18      4.37 o
   4   5   2      498.84      471.84      9.64 o
   5   5   2      316.86      326.68      9.52 o
   6   5   2      138.32      142.83     10.90 o
   7   5   2        7.67        9.18      9.01 o
   8   5   2        3.51        1.04      8.25 o
   9   5   2      119.83      135.98     10.95 o
  10   5   2       34.89       42.80     10.49 o
  11   5   2      415.85      451.93     18.22 o
  12   5   2       35.65       48.48     13.71 o
  13   5   2      267.77      268.95     44.31 o
  14   5   2       84.32       35.44     30.41 o
 -13   6   2       87.55      148.16     40.07 o
 -12   6   2        7.71      -16.14     17.66 o
 -11   6   2       17.40       14.69     13.84 o
 -10   6   2        0.95      -10.26     18.53 o
  -9   6   2      315.69      302.36     15.89 o
  -8   6   2       64.97       62.78     13.01 o
  -7   6   2      257.77      227.86     11.37 o
  -6   6   2      968.67      970.76     25.86 o
  -5   6   2       75.87       97.98      7.92 o
  -4   6   2      813.91      800.19     21.66 o
  -3   6   2     3408.81     3407.67     39.48 o
  -2   6   2      140.21      132.27      7.81 o
  -1   6   2     1016.48     1084.53     16.87 o
   0   6   2      442.54      451.39     12.58 o
   1   6   2      271.65      262.35     10.32 o
   2   6   2       35.18       41.47      6.41 o
   3   6   2     2208.92     2196.15     29.95 o
   4   6   2      159.22      162.49      8.45 o
   5   6   2      123.53      131.96      9.40 o
   6   6   2      551.50      592.40     16.04 o
   7   6   2      589.69      595.64     18.95 o
   8   6   2      123.09      103.77     10.80 o
   9   6   2      822.68      843.28     24.66 o
  10   6   2       77.01       70.95     13.87 o
  11   6   2      174.69      199.45     26.48 o
  12   6   2      218.50      202.65     21.82 o
  13   6   2        2.19        5.27     29.75 o
 -12   7   2       14.38       28.42     20.41 o
 -11   7   2        2.90        3.13     20.00 o
 -10   7   2      116.00       88.93     17.78 o
  -9   7   2       57.53       61.11     15.14 o
  -8   7   2        1.14       -7.23     13.04 o
  -7   7   2        3.79      -11.59     11.59 o
  -6   7   2      221.88      214.60     14.78 o
  -5   7   2        3.54       12.87      9.94 o
  -4   7   2      130.41      126.52     10.87 o
  -3   7   2        0.79       16.53     10.71 o
  -2   7   2        5.91        8.85      8.73 o
  -1   7   2      132.44      141.28     12.21 o
   0   7   2        1.72       -8.72      9.67 o
   1   7   2       25.68       14.26     10.41 o
   2   7   2      737.83      720.33     21.74 o
   3   7   2       54.28       45.23     12.70 o
   4   7   2        2.47       -7.48      8.73 o
   5   7   2       45.52       33.86      9.58 o
   6   7   2        1.91       15.10     11.84 o
   7   7   2       82.28       74.71     13.34 o
   8   7   2       80.49       94.33     14.15 o
   9   7   2        0.36       -1.30     14.34 o
  10   7   2       43.92       55.45     17.99 o
  11   7   2       31.89       49.69     23.80 o
  12   7   2        0.63       11.25     27.85 o
 -11   8   2        0.14        6.48     21.24 o
 -10   8   2       17.64       16.30     20.97 o
  -9   8   2       71.54       48.86     19.86 o
  -8   8   2       32.81       19.68     22.04 o
  -7   8   2       18.53       21.45     17.00 o
  -6   8   2      250.60      252.20     18.41 o
  -5   8   2      210.30      210.43     24.21 o
  -4   8   2       34.55       15.71     15.77 o
  -3   8   2      347.63      399.65     21.85 o
  -2   8   2      134.57      111.46     23.90 o
  -1   8   2       53.23       38.32     21.76 o
   0   8   2       25.26       17.35     21.47 o
   1   8   2       49.08       42.98     22.17 o
   2   8   2      233.68      251.96     28.84 o
   3   8   2       33.23       80.88     23.12 o
   4   8   2       17.65       28.65     12.91 o
   5   8   2      103.71      103.95     15.19 o
   6   8   2      135.09      180.43     16.64 o
   7   8   2        4.00       40.80     24.80 o
   8   8   2        0.67      -12.05     17.76 o
   9   8   2      180.35      202.35     21.10 o
  10   8   2        0.46      -17.69     21.39 o
  -8   9   2       90.27      108.59     21.71 o
  -7   9   2        0.45      -16.57     18.17 o
  -6   9   2       31.69       25.22     27.44 o
  -5   9   2       79.50       61.27     26.00 o
   5   9   2        6.38       12.98     25.22 o
   6   9   2        8.25        7.44     20.23 o
   7   9   2       35.08        6.95     20.01 o
   8   9   2        2.90      -20.17     20.17 o
 -16   1   3       56.12       56.80     13.97 o
 -15   1   3       27.11       20.96     13.54 o
 -14   1   3       23.06        5.80     11.33 o
 -13   1   3      218.95      199.46     12.10 o
 -12   1   3      215.53      216.60     13.17 o
 -11   1   3      775.94      781.19     19.94 o
 -10   1   3       74.74       66.06      7.33 o
  -9   1   3     8226.47     7832.59     84.13 o
  -8   1   3      601.38      571.89      9.36 o
  -7   1   3     3601.78     3566.96     34.58 o
  -6   1   3     3062.42     2956.16     28.70 o
  -5   1   3     6804.37     7306.30     67.17 o
  -4   1   3     3571.78     3612.50     31.77 o
  -3   1   3     4324.24     4658.99     37.94 o
  -2   1   3     5233.19     5124.42     39.44 o
  -1   1   3      998.99     1087.13      8.75 o
   0   1   3      448.97      432.98      3.85 o
   1   1   3     1364.80     1308.16     11.10 o
   2   1   3      424.11      519.88      5.15 o
   3   1   3    30521.09    27045.09    215.55 o
   4   1   3     8593.37     8815.00     75.13 o
   5   1   3      582.58      494.85      6.43 o
   6   1   3    10593.16    10441.84     95.03 o
   7   1   3     1576.90     1509.55     17.89 o
   8   1   3     2086.33     1944.70     22.15 o
   9   1   3     2249.45     2257.34     30.00 o
  10   1   3        3.71        4.58      6.72 o
  11   1   3        7.76       17.54     10.20 o
  12   1   3       50.72       62.70     10.90 o
  13   1   3      702.70      702.40     22.72 o
  14   1   3       13.98       18.21     13.01 o
  15   1   3      505.35      512.43     21.17 o
  16   1   3      243.23      218.73     18.47 o
 -16   2   3      146.94      132.68     14.95 o
 -15   2   3      108.74      140.56     27.20 o
 -14   2   3      527.23      525.47     20.04 o
 -13   2   3      359.37      357.68     15.97 o
 -12   2   3      486.51      469.31     15.12 o
 -11   2   3     1975.86     1971.58     36.31 o
 -10   2   3        6.14        7.32      6.97 o
  -9   2   3     2480.99     2378.48     28.48 o
  -8   2   3       37.00       37.51      4.40 o
  -7   2   3     1597.39     1554.58     15.98 o
  -6   2   3       80.14       86.85      3.61 o
  -5   2   3     2319.55     2152.61     20.16 o
  -4   2   3      125.73       91.57      2.92 o
  -3   2   3     2601.43     2591.13     22.02 o
  -2   2   3     1636.75     1656.33     13.77 o
  -1   2   3    21456.48    20510.12    144.26 o
   0   2   3      684.66      770.13      6.42 o
   1   2   3    26006.21    24671.45    166.85 o
   2   2   3     4405.23     4717.88     36.93 o
   3   2   3     2256.39     2470.73     20.14 o
   4   2   3     3271.60     3217.40     25.98 o
   5   2   3     4779.02     5007.13     41.80 o
   6   2   3      134.34      132.96      4.55 o
   7   2   3     2660.24     2549.89     24.35 o
   8   2   3      656.17      635.86     10.06 o
   9   2   3     1047.93     1110.72     16.60 o
  10   2   3      581.03      515.04     15.72 o
  11   2   3     1493.47     1482.41     25.45 o
  12   2   3      388.96      388.17     13.83 o
  13   2   3      534.31      536.79     20.24 o
  14   2   3      824.31      851.51     39.64 o
  15   2   3        5.23       15.50     23.49 o
  16   2   3      223.96      229.79     24.15 o
 -16   3   3      101.37       91.69     20.57 o
 -15   3   3       13.19       30.87     15.56 o
 -14   3   3       42.01       66.61     15.08 o
 -13   3   3       30.55       27.75     12.97 o
 -12   3   3      179.35      162.01     12.00 o
 -11   3   3        4.87       28.72      9.02 o
 -10   3   3        0.11       -7.00      7.00 o
  -9   3   3      491.73      451.54     12.29 o
  -8   3   3     1191.22     1131.14     15.19 o
  -7   3   3     1422.79     1521.91     18.14 o
  -6   3   3     1033.34     1091.39     13.81 o
  -5   3   3      727.67      809.58      9.86 o
  -4   3   3      122.93      122.92      3.58 o
  -3   3   3       11.02       10.79      2.21 o
  -2   3   3      246.33      287.34      6.46 o
  -1   3   3       33.18       25.15      2.23 o
   0   3   3      198.39      170.03      4.14 o
   1   3   3     1721.25     1796.40     15.27 o
   2   3   3      127.84      202.50      4.16 o
   3   3   3      111.69      117.31      5.49 o
   4   3   3      398.11      372.48      7.33 o
   5   3   3      540.90      532.88     13.61 o
   6   3   3      109.16       80.91      5.98 o
   7   3   3      160.20      153.30      5.55 o
   8   3   3      285.29      271.32      7.95 o
   9   3   3       13.78       -1.99      6.65 o
  10   3   3        8.23       24.90      8.49 o
  11   3   3      146.35      140.14     10.82 o
  12   3   3       33.37       36.01     13.69 o
  13   3   3      108.12      137.67     15.18 o
  14   3   3       19.33       15.16     20.81 o
  15   3   3        0.02       13.58     19.70 o
 -15   4   3        4.33       -4.46     18.83 o
 -14   4   3      741.25      829.25     27.43 o
 -13   4   3      213.02      246.67     19.57 o
 -12   4   3       30.29       42.24     13.31 o
 -11   4   3      838.73      791.28     22.28 o
 -10   4   3        6.44        0.40      8.40 o
  -9   4   3       29.42       34.46      7.84 o
  -8   4   3     1152.55     1162.31     19.01 o
  -7   4   3      180.60      173.08      6.73 o
  -6   4   3       13.69        4.98      3.25 o
  -5   4   3      345.14      319.70      7.55 o
  -4   4   3     4124.54     4131.15     42.08 o
  -3   4   3     1881.78     1882.73     18.49 o
  -2   4   3     7195.79     7125.53     65.33 o
  -1   4   3     2256.87     2118.97     22.94 o
   0   4   3     1375.60     1429.02     16.51 o
   1   4   3     2516.36     2383.25     22.31 o
   2   4   3       81.92      107.89      4.73 o
   3   4   3      890.12      964.20     11.83 o
   4   4   3     2215.50     2197.93     24.04 o
   5   4   3        0.06        3.35      3.31 o
   6   4   3      123.25      127.59      5.87 o
   7   4   3      124.35      107.92      7.58 o
   8   4   3     2399.63     2278.85     30.76 o
   9   4   3      434.37      447.81     12.73 o
  10   4   3      653.87      659.61     17.16 o
  11   4   3     1121.29     1112.12     26.70 o
  12   4   3      439.51      456.84     20.15 o
  13   4   3      202.37      177.26     16.42 o
  14   4   3       74.38       68.03     19.16 o
  15   4   3       15.84      -11.83     30.37 o
 -14   5   3       13.52       11.74     19.67 o
 -13   5   3        0.40       -5.40     14.98 o
 -12   5   3      141.04      112.85     18.53 o
 -11   5   3        2.72       -7.72     12.43 o
 -10   5   3      134.73      134.73     11.47 o
  -9   5   3      860.13      867.60     19.75 o
  -8   5   3        8.55        1.78      8.14 o
  -7   5   3     1808.20     1732.98     25.28 o
  -6   5   3     1782.69     1770.07     25.29 o
  -5   5   3      111.00      115.79      6.84 o
  -4   5   3      261.34      284.80      6.93 o
  -3   5   3     1396.68     1469.09     19.39 o
  -2   5   3        0.80        3.76      4.50 o
  -1   5   3       47.62       62.42      4.77 o
   0   5   3       14.59       13.98      4.62 o
   1   5   3     1596.86     1534.31     17.07 o
   2   5   3      906.59      922.45     14.01 o
   3   5   3     1055.77     1047.39     14.12 o
   4   5   3      213.99      209.22      6.66 o
   5   5   3     1249.91     1287.99     16.90 o
   6   5   3     2420.07     2312.61     30.99 o
   7   5   3      316.09      304.89     10.42 o
   8   5   3      318.50      315.39     14.56 o
   9   5   3      182.19      176.15     11.39 o
  10   5   3        1.15        9.60     11.96 o
  11   5   3        0.96        3.01     25.40 o
  12   5   3       93.05       89.04     17.90 o
  13   5   3      105.18      108.80     34.96 o
  14   5   3       13.80       45.32     27.36 o
 -13   6   3       30.97       33.91     25.40 o
 -12   6   3        9.02      -16.30     16.30 o
 -11   6   3        2.98        3.26     13.70 o
 -10   6   3       14.05       16.57     16.13 o
  -9   6   3        0.14        0.46     11.77 o
  -8   6   3        3.70        5.87     10.04 o
  -7   6   3      138.03      158.61     13.82 o
  -6   6   3        0.27       -4.37      7.73 o
  -5   6   3       27.34       20.27      7.52 o
  -4   6   3        5.74       -2.04      6.75 o
  -3   6   3      473.26      461.29     12.84 o
  -2   6   3     1355.45     1426.79     23.93 o
  -1   6   3      539.21      496.22     12.78 o
   0   6   3       79.45       99.98      6.19 o
   1   6   3        4.78       48.92     20.54 o
   2   6   3      181.42      188.90     11.65 o
   3   6   3       67.82       86.47      7.45 o
   4   6   3      234.08      230.42      9.09 o
   5   6   3      161.76      146.92      8.73 o
   6   6   3       60.90       61.72      8.56 o
   7   6   3       27.28       25.51      9.27 o
   8   6   3        1.72        7.22     11.51 o
   9   6   3       14.61       28.10     12.75 o
  10   6   3       85.96       70.90     14.17 o
  11   6   3        2.79       13.33     14.33 o
  12   6   3       59.55       35.35     25.92 o
  13   6   3      139.72      190.65     31.48 o
 -12   7   3      164.17      196.82     23.83 o
 -11   7   3        9.10       -0.84     19.61 o
 -10   7   3       77.15       73.97     15.42 o
  -9   7   3      148.96      197.41     16.85 o
  -8   7   3      180.27      209.87     15.19 o
  -7   7   3       11.76      -13.74     13.74 o
  -6   7   3     1175.24     1285.11     32.68 o
  -5   7   3       39.74       14.79      9.31 o
  -4   7   3      696.58      746.71     21.85 o
  -3   7   3      118.69      127.24     11.17 o
  -2   7   3      109.17       91.74      9.95 o
  -1   7   3      244.46      250.76     13.83 o
   0   7   3      170.34      181.06     13.08 o
   1   7   3      200.62      240.09     13.43 o
   2   7   3        5.22        5.82     10.50 o
   3   7   3     1132.40     1165.04     20.43 o
   4   7   3      332.75      356.56     13.05 o
   5   7   3       27.70       25.01     15.17 o
   6   7   3      661.69      665.67     21.47 o
   7   7   3        3.12       11.84     12.98 o
   8   7   3      148.15      135.37     15.01 o
   9   7   3      318.22      297.03     20.50 o
  10   7   3       73.01       96.71     16.96 o
  11   7   3      142.77      113.43     31.64 o
  12   7   3       11.85       70.95     32.47 o
 -11   8   3       16.87       26.59     21.34 o
 -10   8   3        0.49       10.41     19.78 o
  -9   8   3      110.32      108.91     32.26 o
  -8   8   3       52.08       37.57     17.09 o
  -7   8   3       93.53      111.68     18.38 o
  -6   8   3        7.55       30.21     14.09 o
  -5   8   3       19.04       31.11     24.70 o
  -4   8   3      335.42      366.80     21.22 o
  -3   8   3       21.44       19.87     16.86 o
  -2   8   3      300.84      252.17     26.99 o
  -1   8   3      401.08      363.46     29.71 o
   0   8   3       57.38       29.25     22.21 o
   1   8   3       22.15       24.85     23.90 o
   2   8   3       98.08       91.68     23.65 o
   3   8   3        0.97       27.69     22.13 o
   4   8   3        4.02       10.89     12.31 o
   5   8   3       98.24       84.20     14.13 o
   6   8   3       17.19       29.28     13.93 o
   7   8   3        2.64        1.13     18.22 o
   8   8   3      172.75      195.38     19.90 o
   9   8   3        0.90       -1.55     18.92 o
  10   8   3       50.43       71.36     28.06 o
  -8   9   3        0.02      -17.61     18.81 o
  -7   9   3        8.30       33.25     31.85 o
  -6   9   3       10.32       -9.11     29.46 o
  -5   9   3       31.21       64.40     29.42 o
  -2   9   3       14.62        8.65     26.00 o
  -1   9   3        1.52       -5.40     24.76 o
   0   9   3        4.70      -24.35     24.35 o
   1   9   3        4.70      -11.62     25.09 o
   2   9   3        4.92       -7.71     26.99 o
   5   9   3        0.81      -27.44     27.44 o
   6   9   3       27.73       46.01     28.49 o
   7   9   3        2.62      -26.43     26.43 o
   8   9   3        1.63      -26.86     26.86 o
 -16   0   4      285.94      294.86     27.03 o
 -15   0   4      273.93      319.58     23.37 o
 -14   0   4       69.29       70.23     16.29 o
 -13   0   4       42.85       48.96     14.25 o
 -12   0   4     1939.41     1955.84     43.93 o
 -11   0   4     2697.59     2527.41     51.79 o
 -10   0   4     1095.18     1103.92     23.25 o
  -9   0   4     1669.38     1758.14     44.40 o
  -8   0   4     3776.84     3576.78     64.98 o
  -7   0   4      187.46      190.34      7.91 o
  -6   0   4     5274.01     5261.04     81.18 o
  -5   0   4     1122.88     1392.16     23.70 o
  -4   0   4     1929.89     2115.58     33.64 o
  -3   0   4      454.41      577.80      9.11 o
  -2   0   4     5132.52     4981.11     64.49 o
  -1   0   4     1911.04     2105.16     28.35 o
   1   0   4    10256.01     9972.13    129.22 o
   2   0   4     2009.75     2021.51     31.21 o
   3   0   4    17589.99    16937.99    216.31 o
   4   0   4    14600.47    14618.62    187.19 o
   5   0   4      274.18      386.75      8.50 o
   6   0   4     5914.33     5967.04     78.70 o
   7   0   4     2089.30     2222.57     42.00 o
   8   0   4      196.16      173.31      8.89 o
   9   0   4     2658.69     2674.88     55.45 o
  10   0   4      610.73      598.14     22.34 o
  11   0   4      110.03       85.49     12.52 o
  12   0   4     1897.32     1860.52     52.82 o
  13   0   4      796.43      830.91     41.90 o
  14   0   4      208.50      255.42     27.36 o
  15   0   4     1746.69     1660.91     61.60 o
  16   0   4       77.70      116.77     29.34 o
 -16   1   4      121.35      164.22     15.12 o
 -15   1   4        1.65       23.83     12.38 o
 -14   1   4      709.03      638.81     19.33 o
 -13   1   4       75.41       73.44     10.77 o
 -12   1   4      500.65      524.66     19.08 o
 -11   1   4        4.78        1.50     12.81 o
 -10   1   4      875.32      902.25     18.40 o
  -9   1   4      192.11      237.69      6.98 o
  -8   1   4      150.86      129.79      7.86 o
  -7   1   4      130.38      162.01      5.29 o
  -6   1   4     2845.23     2988.16     30.93 o
  -5   1   4       24.37       14.33      2.48 o
  -4   1   4     5925.47     6172.03     56.37 o
  -3   1   4      191.38      189.71      3.08 o
  -2   1   4    10994.97    11228.66     90.00 o
  -1   1   4       10.97       13.52      0.87 o
   0   1   4     4952.03     5494.27     40.84 o
   1   1   4     4829.20     4870.45     39.40 o
   2   1   4      145.51      131.90      2.60 o
   3   1   4       63.62       62.95      2.00 o
   4   1   4      600.34      585.07      6.70 o
   5   1   4      777.07      840.83      9.22 o
   6   1   4      537.11      446.18     11.14 o
   7   1   4      186.29      197.65      5.50 o
   8   1   4     2278.53     2298.04     25.54 o
   9   1   4     1825.44     1814.87     25.40 o
  10   1   4      261.61      273.88      9.46 o
  11   1   4       29.89       23.30      9.76 o
  12   1   4       87.99       99.65     16.52 o
  13   1   4      553.18      505.79     22.57 o
  14   1   4        5.84      -13.91     13.91 o
  15   1   4       71.40       66.41     15.80 o
  16   1   4        4.68       -2.18     16.71 o
 -16   2   4        0.82       11.73     13.96 o
 -15   2   4      107.54      156.25     33.05 o
 -14   2   4        1.29       -8.34     13.01 o
 -13   2   4       84.08       79.52     13.01 o
 -12   2   4      905.76      839.82     19.26 o
 -11   2   4       80.83       86.77      8.95 o
 -10   2   4       58.02       65.00      6.70 o
  -9   2   4     3739.46     3551.05     37.50 o
  -8   2   4      179.49      198.89      5.67 o
  -7   2   4      599.32      632.25     11.40 o
  -6   2   4     2008.09     2101.45     21.78 o
  -5   2   4      836.95      916.00     10.64 o
  -4   2   4      274.68      308.73      4.97 o
  -3   2   4       30.45       20.51      2.04 o
  -2   2   4       17.65        6.52      1.68 o
  -1   2   4       25.90       29.07      1.60 o
   0   2   4     3928.32     3685.91     28.82 o
   1   2   4      300.54      303.96      3.81 o
   2   2   4     1321.66     1326.84     11.91 o
   3   2   4     7368.62     7158.68     58.13 o
   4   2   4       16.77       14.19      2.30 o
   5   2   4     2935.70     3200.32     28.89 o
   6   2   4     5011.26     5100.41     45.05 o
   7   2   4      587.21      664.96      9.72 o
   8   2   4       82.02       95.42      5.21 o
   9   2   4       16.34       -1.62      5.65 o
  10   2   4      259.96      274.86      9.81 o
  11   2   4       31.73       47.35      9.07 o
  12   2   4       96.40       98.59     10.88 o
  13   2   4      412.85      409.29     17.99 o
  14   2   4       10.13       26.29     17.72 o
  15   2   4      125.23      109.31     20.93 o
  16   2   4       97.74      154.10     44.07 o
 -16   3   4       31.47       53.29     20.16 o
 -15   3   4      122.26      116.29     17.03 o
 -14   3   4      933.00      948.91     27.44 o
 -13   3   4       58.90       32.22     15.04 o
 -12   3   4      505.49      533.57     30.88 o
 -11   3   4      741.29      728.69     18.24 o
 -10   3   4      104.26       89.08      8.42 o
  -9   3   4      165.88      144.55     12.34 o
  -8   3   4      686.51      651.80     11.36 o
  -7   3   4      374.77      303.24      6.46 o
  -6   3   4     1453.44     1402.09     14.79 o
  -5   3   4     4518.59     4558.57     38.54 o
  -4   3   4     7817.11     7649.72     62.85 o
  -3   3   4     1207.66     1250.16     12.02 o
  -2   3   4    10164.09    10123.06     78.70 o
  -1   3   4      730.31      698.35      7.61 o
   0   3   4     4037.00     4245.57     33.71 o
   1   3   4     7705.73     7851.21     58.64 o
   2   3   4      962.97      958.65      9.27 o
   3   3   4        8.48        9.13      2.67 o
   4   3   4       29.38       16.21      3.00 o
   5   3   4     1957.53     1871.93     18.39 o
   6   3   4     2313.22     2283.02     23.47 o
   7   3   4     2169.59     2196.23     23.13 o
   8   3   4     3243.05     3156.11     33.85 o
   9   3   4      242.60      231.66      8.90 o
  10   3   4     2140.76     2122.09     29.69 o
  11   3   4     1958.13     1883.69     31.04 o
  12   3   4       32.15       12.46     12.70 o
  13   3   4      592.86      644.21     29.00 o
  14   3   4        3.56       16.88     18.46 o
  15   3   4        6.19       21.56     20.46 o
 -15   4   4       85.21       91.63     19.15 o
 -14   4   4       32.66       27.19     15.64 o
 -13   4   4      107.26       92.43     14.59 o
 -12   4   4      188.03      181.21     14.40 o
 -11   4   4       41.64       50.97     13.17 o
 -10   4   4      300.65      322.20     12.12 o
  -9   4   4      518.79      479.66     13.18 o
  -8   4   4      220.35      206.75     10.15 o
  -7   4   4       61.70       71.29      5.58 o
  -6   4   4      670.23      636.47     10.39 o
  -5   4   4       19.93       22.18      4.00 o
  -4   4   4      582.12      630.85      8.47 o
  -3   4   4       95.71      128.29      8.37 o
  -2   4   4     1084.56     1025.77     12.53 o
  -1   4   4      271.76      260.23      5.65 o
   0   4   4     4224.18     4320.70     36.64 o
   1   4   4      440.46      465.10      6.46 o
   2   4   4     6507.89     6692.85     55.59 o
   3   4   4       40.27       50.14      3.89 o
   4   4   4      318.66      322.34      6.41 o
   5   4   4      911.75      939.92     12.25 o
   6   4   4       15.16       14.00      4.62 o
   7   4   4      117.14      121.04      7.15 o
   8   4   4       16.77       19.20      6.95 o
   9   4   4       63.52       70.63      8.42 o
  10   4   4      206.56      238.45     11.84 o
  11   4   4       56.97       73.64     15.39 o
  12   4   4       76.09       92.42     13.75 o
  13   4   4      255.85      245.65     21.94 o
  14   4   4       20.21       12.31     18.24 o
  15   4   4       76.91       57.81     32.47 o
 -14   5   4        0.71       -1.17     15.37 o
 -13   5   4       15.22       25.00     14.31 o
 -12   5   4        1.73        7.77     13.84 o
 -11   5   4       21.78       13.11     12.76 o
 -10   5   4      138.00      156.05     13.13 o
  -9   5   4      132.57      130.82     10.58 o
  -8   5   4       61.09       84.75      8.83 o
  -7   5   4     1874.52     1818.89     26.21 o
  -6   5   4      137.86      134.74      7.61 o
  -5   5   4     2657.05     2682.75     27.70 o
  -4   5   4       24.82       19.04      4.03 o
  -3   5   4     1170.37     1210.99     15.59 o
  -2   5   4     1289.87     1279.77     17.53 o
  -1   5   4       34.70       38.89      5.61 o
   0   5   4       53.47       60.07      5.88 o
   1   5   4      286.57      301.31     12.82 o
   2   5   4      671.53      699.48     13.48 o
   3   5   4      127.55      155.64      8.04 o
   4   5   4      135.88      126.55      5.48 o
   5   5   4     1210.87     1207.46     16.30 o
   6   5   4        9.67       33.25      6.60 o
   7   5   4      153.75      173.92      8.66 o
   8   5   4      257.77      258.32     10.41 o
   9   5   4      400.89      351.73     15.59 o
  10   5   4      268.52      287.88     15.58 o
  11   5   4       32.82       42.64     14.20 o
  12   5   4      118.40       98.79     19.23 o
  13   5   4       35.90       76.76     19.93 o
  14   5   4        1.04       23.53     27.89 o
 -13   6   4       18.38       15.01     19.33 o
 -12   6   4      135.96      153.94     16.54 o
 -11   6   4       64.90       61.80     14.41 o
 -10   6   4      352.65      324.96     17.09 o
  -9   6   4      453.04      438.47     17.43 o
  -8   6   4      142.80      147.37     12.87 o
  -7   6   4     1252.82     1258.18     22.37 o
  -6   6   4       18.94       24.91      8.94 o
  -5   6   4       66.61       54.55      8.00 o
  -4   6   4      505.96      531.88     13.53 o
  -3   6   4      237.13      229.04     11.07 o
  -2   6   4      350.21      332.66      9.12 o
  -1   6   4        5.00       -5.51      5.51 o
   0   6   4     1063.54     1072.51     20.75 o
   1   6   4      950.11      904.33     17.00 o
   2   6   4       22.65       10.21      6.94 o
   3   6   4     2893.83     3034.88     39.00 o
   4   6   4     1269.89     1170.95     19.63 o
   5   6   4      577.56      580.69     19.77 o
   6   6   4      831.58      779.82     16.95 o
   7   6   4       62.97       78.82     11.84 o
   8   6   4      258.58      225.02     14.50 o
   9   6   4       40.43       35.33     12.79 o
  10   6   4      100.89      127.43     15.42 o
  11   6   4        2.54        7.76     13.92 o
  12   6   4      183.54      223.12     49.34 o
  13   6   4      104.90      146.07     33.50 o
 -12   7   4       29.11       -6.80     21.06 o
 -11   7   4        3.74       -4.15     17.86 o
 -10   7   4       36.59       47.46     15.56 o
  -9   7   4       23.29       17.18     13.31 o
  -8   7   4        1.07       -9.32     11.90 o
  -7   7   4       59.31       25.73     12.84 o
  -6   7   4        5.28       20.69     11.77 o
  -5   7   4       61.21       44.04     11.11 o
  -4   7   4      101.95       97.49     13.01 o
  -3   7   4       47.60       41.84      9.60 o
  -2   7   4      445.70      437.93     14.81 o
  -1   7   4       22.46       13.36     13.49 o
   0   7   4       22.66       15.37     10.18 o
   1   7   4      167.79      147.99     11.95 o
   2   7   4        1.07       -6.58     10.13 o
   3   7   4        1.95       26.64     12.01 o
   4   7   4        0.85       -4.09      9.75 o
   5   7   4       53.46       42.00     12.25 o
   6   7   4       57.72       60.32     12.33 o
   7   7   4       20.52       -1.58     12.34 o
   8   7   4       65.29       66.07     13.62 o
   9   7   4       93.12       89.01     14.79 o
  10   7   4       26.66       31.65     19.62 o
  11   7   4       31.68       26.62     27.48 o
  12   7   4        3.80      -27.94     27.94 o
 -10   8   4        2.74       36.18     20.30 o
  -9   8   4      150.47      159.99     21.93 o
  -8   8   4       65.77       57.65     20.12 o
  -7   8   4        8.40       18.18     13.99 o
  -6   8   4       57.81       57.34     13.94 o
  -5   8   4        0.84       -1.49     17.13 o
  -4   8   4       46.92       64.61     17.38 o
  -3   8   4       63.24       36.00     15.96 o
  -2   8   4       11.95       24.97     24.23 o
  -1   8   4       65.82       50.39     24.97 o
   0   8   4        9.18       35.81     24.43 o
   1   8   4      229.23      298.15     28.72 o
   2   8   4       10.22      -20.93     21.14 o
   3   8   4      535.33      497.16     34.36 o
   4   8   4      119.51       57.15     13.67 o
   5   8   4       26.07       51.38     15.38 o
   6   8   4      157.26      160.98     16.04 o
   7   8   4       24.60       13.58     16.94 o
   8   8   4       50.30       34.52     15.62 o
   9   8   4       12.52      -10.38     29.17 o
  10   8   4       28.26       40.46     27.48 o
  -8   9   4        4.66      -31.73     31.73 o
  -7   9   4       88.24       84.01     30.12 o
  -6   9   4       25.46       28.64     26.58 o
  -5   9   4      215.40      210.10     30.37 o
  -4   9   4       87.05       69.10     28.97 o
  -3   9   4       10.96        1.77     26.21 o
  -2   9   4       91.45      153.11     31.85 o
  -1   9   4       61.56       99.34     29.75 o
   0   9   4        0.58      -27.19     27.19 o
   1   9   4      105.07      131.32     27.81 o
   2   9   4        0.44      -15.82     27.15 o
   3   9   4       40.26       26.70     28.80 o
   4   9   4        2.92      -26.21     26.21 o
   6   9   4        7.45       -0.08     28.72 o
   7   9   4       75.22       51.83     31.44 o
   8   9   4      120.49      139.43     30.57 o
 -16   1   5       76.51       96.77     16.40 o
 -15   1   5      419.15      441.18     17.78 o
 -14   1   5       52.77       56.67     12.53 o
 -13   1   5      948.24      959.90     24.53 o
 -12   1   5      627.98      600.63     16.55 o
 -11   1   5      546.29      514.10     14.78 o
 -10   1   5      557.83      546.78     15.63 o
  -9   1   5     1935.91     1926.81     22.39 o
  -8   1   5      158.19      158.48      5.74 o
  -7   1   5     1397.03     1468.34     17.12 o
  -6   1   5      851.67      964.23     12.02 o
  -5   1   5     3255.11     3225.28     30.50 o
  -4   1   5      220.58      225.15      4.22 o
  -3   1   5    12137.52    11376.62    102.45 o
  -2   1   5     3557.08     3604.04     26.57 o
  -1   1   5     7127.64     7237.54     56.01 o
   0   1   5    10190.30     9717.67     82.99 o
   1   1   5     7533.24     7589.58     58.18 o
   2   1   5     7467.06     7700.63     65.44 o
   3   1   5    10732.62    10838.29     87.02 o
   4   1   5      187.29      189.36      3.85 o
   5   1   5      734.21      814.72      9.07 o
   6   1   5     2089.47     2206.27     20.84 o
   7   1   5     2772.26     2640.41     28.24 o
   8   1   5      179.96      166.99      5.89 o
   9   1   5      984.19      936.48     16.28 o
  10   1   5     1541.07     1562.46     23.58 o
  11   1   5      287.36      277.21     13.26 o
  12   1   5     1107.44     1051.46     24.72 o
  13   1   5     1022.25     1078.54     47.51 o
  14   1   5      410.12      415.84     29.26 o
  15   1   5      463.72      499.23     33.85 o
  16   1   5       41.45       51.65     16.63 o
 -16   2   5        6.83       -8.76     14.98 o
 -15   2   5      538.88      539.77     21.53 o
 -14   2   5        9.10        8.41     13.37 o
 -13   2   5        0.42        6.20     12.06 o
 -12   2   5        1.86       -6.29     11.23 o
 -11   2   5       16.78       22.51      7.97 o
 -10   2   5      936.61      865.00     14.74 o
  -9   2   5       49.47       68.24     12.66 o
  -8   2   5     1887.00     1871.70     23.84 o
  -7   2   5     5431.87     5218.86     49.16 o
  -6   2   5      154.20      176.19      4.63 o
  -5   2   5    12604.45    12198.75    110.51 o
  -4   2   5     1393.16     1445.46     13.90 o
  -3   2   5     3427.50     3637.97     31.84 o
  -2   2   5     4121.19     4334.53     39.86 o
  -1   2   5      511.11      481.06      6.37 o
   0   2   5     1205.54     1423.09     13.14 o
   1   2   5     4591.32     4837.55     39.68 o
   2   2   5       41.71       19.16      1.87 o
   3   2   5     1806.43     1732.64     15.30 o
   4   2   5      232.25      238.57      4.51 o
   5   2   5    10617.50    10501.29     85.12 o
   6   2   5       32.01       38.70      3.50 o
   7   2   5     6973.52     6926.93     64.51 o
   8   2   5     5266.49     5349.44     50.99 o
   9   2   5       20.13       24.36      5.91 o
  10   2   5     2417.45     2324.23     31.45 o
  11   2   5        7.19        9.80      9.03 o
  12   2   5        2.47       -2.05     11.38 o
  13   2   5        0.08       12.55     16.19 o
  14   2   5       43.07       36.94     16.80 o
  15   2   5       83.19       84.63     20.78 o
  16   2   5       78.54       59.03     17.05 o
 -16   3   5       17.58       53.16     18.11 o
 -15   3   5       10.69       28.70     17.37 o
 -14   3   5       10.02       46.10     14.24 o
 -13   3   5      141.40      167.56     15.13 o
 -12   3   5      286.09      273.52     15.32 o
 -11   3   5       87.85      100.53     10.05 o
 -10   3   5      173.79      181.62      8.95 o
  -9   3   5      127.36      132.00      8.95 o
  -8   3   5       65.30       76.07      5.60 o
  -7   3   5      667.36      702.83     14.29 o
  -6   3   5        2.32        0.34      3.78 o
  -5   3   5      191.84      192.94      5.65 o
  -4   3   5     1696.66     1855.72     17.79 o
  -3   3   5     2105.79     2306.57     21.30 o
  -2   3   5     2277.75     2271.24     19.81 o
  -1   3   5      574.50      589.62      7.45 o
   0   3   5       60.09       38.60      3.67 o
   1   3   5      994.41     1126.23     10.34 o
   2   3   5       48.48       42.69      2.62 o
   3   3   5      904.15      942.11      9.77 o
   4   3   5      143.53      174.02      5.79 o
   5   3   5       51.81       73.74      4.11 o
   6   3   5      171.73      181.92      5.21 o
   7   3   5       46.53       49.27      4.95 o
   8   3   5      114.52      108.12      6.07 o
   9   3   5       52.10       58.13      8.18 o
  10   3   5      333.78      281.67     10.68 o
  11   3   5       11.21       38.07     11.61 o
  12   3   5        6.53       -5.53     12.63 o
  13   3   5      122.13      127.01     19.24 o
  14   3   5       20.69        8.23     19.09 o
  15   3   5       10.47       -4.55     19.84 o
 -15   4   5        3.31       -9.83     16.13 o
 -14   4   5       89.35       86.58     16.58 o
 -13   4   5       26.36       27.41     13.40 o
 -12   4   5       56.47       49.43     16.41 o
 -11   4   5       39.01       40.74     12.47 o
 -10   4   5      361.78      370.35     11.63 o
  -9   4   5      108.81      116.78      8.38 o
  -8   4   5     3031.17     2965.03     35.03 o
  -7   4   5     1054.34     1055.84     15.86 o
  -6   4   5       44.23       42.73      4.70 o
  -5   4   5     2243.40     2164.48     21.21 o
  -4   4   5      840.89      887.05     10.74 o
  -3   4   5     1626.67     1741.51     16.52 o
  -2   4   5     3346.38     3492.74     33.90 o
  -1   4   5      322.40      286.50      6.13 o
   0   4   5       96.69      113.45      3.89 o
   1   4   5      254.54      286.17      5.57 o
   2   4   5     2071.57     2094.82     20.19 o
   3   4   5      214.19      204.96      5.83 o
   4   4   5     3527.62     3532.74     32.42 o
   5   4   5     3191.79     3115.32     31.10 o
   6   4   5      955.88      890.50     13.12 o
   7   4   5      955.09      924.04     14.04 o
   8   4   5      225.22      238.41      9.16 o
   9   4   5      704.81      631.69     15.16 o
  10   4   5      504.61      506.91     18.66 o
  11   4   5      119.29      124.15     12.94 o
  12   4   5       50.47       27.01     17.19 o
  13   4   5       33.45       -1.68     18.12 o
  14   4   5      213.14      214.44     23.12 o
  15   4   5       11.64       35.04     21.90 o
 -14   5   5       31.38       34.92     18.21 o
 -13   5   5      155.51      157.64     18.25 o
 -12   5   5      172.75      161.19     18.92 o
 -11   5   5      350.26      339.30     16.77 o
 -10   5   5      246.79      249.08     14.55 o
  -9   5   5      318.96      331.50     21.13 o
  -8   5   5        9.45       13.38      7.87 o
  -7   5   5      633.20      621.55     17.10 o
  -6   5   5       49.89       30.16      5.58 o
  -5   5   5      245.71      239.43      6.90 o
  -4   5   5       19.93       16.80      4.66 o
  -3   5   5     1275.10     1251.65     14.95 o
  -2   5   5      652.12      615.58      9.94 o
  -1   5   5      406.31      371.86      7.84 o
   0   5   5     2415.97     2428.29     33.13 o
   1   5   5     1530.04     1523.36     18.56 o
   2   5   5     1344.63     1395.39     18.18 o
   3   5   5      718.18      716.36     15.33 o
   4   5   5       57.89       60.30      5.49 o
   5   5   5      154.39      176.99      6.81 o
   6   5   5      315.33      319.90     11.16 o
   7   5   5      144.40      128.54      8.82 o
   8   5   5       94.83       90.36     10.10 o
   9   5   5      676.86      706.19     22.15 o
  10   5   5      404.84      402.95     17.23 o
  11   5   5      141.50      166.21     15.56 o
  12   5   5      428.26      440.03     24.53 o
  13   5   5       73.60       79.89     20.74 o
  14   5   5       21.02       24.38     21.24 o
 -13   6   5      209.27      223.02     18.47 o
 -12   6   5       46.23       28.25     15.62 o
 -11   6   5       16.09       21.61     14.66 o
 -10   6   5      115.26      118.36     14.32 o
  -9   6   5       70.24       47.49     12.52 o
  -8   6   5       18.35       14.96     11.91 o
  -7   6   5       37.00       62.55     13.96 o
  -6   6   5       95.29      107.20      8.99 o
  -5   6   5       27.38       11.01      7.63 o
  -4   6   5       58.95       61.88      7.51 o
  -3   6   5       84.29       99.23      7.93 o
  -2   6   5       42.97       51.94      6.32 o
  -1   6   5        3.42       -3.29      5.90 o
   0   6   5        9.84       17.29      6.06 o
   1   6   5      114.91      123.04     10.97 o
   2   6   5     1035.05     1025.79     15.19 o
   3   6   5      981.92      955.27     17.52 o
   4   6   5      582.82      595.29     13.98 o
   5   6   5       34.93       41.68      8.07 o
   6   6   5       75.51       61.68      9.99 o
   7   6   5       95.08       91.64     10.58 o
   8   6   5       96.04       97.14     12.94 o
   9   6   5       25.81       38.33     13.20 o
  10   6   5        8.46       14.73     13.75 o
  11   6   5        0.33      -12.68     18.60 o
  12   6   5       22.26       46.96     19.30 o
  13   6   5       15.39       24.97     31.73 o
 -12   7   5      259.85      283.07     34.86 o
 -11   7   5       23.42       17.09     16.16 o
 -10   7   5      436.71      492.20     42.10 o
  -9   7   5       10.52       15.81     13.58 o
  -8   7   5        1.37       10.69     17.85 o
  -7   7   5      307.21      329.54     16.61 o
  -6   7   5      210.26      208.87     20.03 o
  -5   7   5       49.57       51.46     10.92 o
  -4   7   5        7.76       -2.71     11.58 o
  -3   7   5      297.95      309.75     15.09 o
  -2   7   5      506.92      537.38     19.61 o
  -1   7   5        8.00       -7.52     15.68 o
   0   7   5     1058.49     1088.68     33.47 o
   1   7   5       44.25       52.82     19.80 o
   2   7   5      190.49      206.56     21.78 o
   3   7   5      431.30      463.79     15.39 o
   4   7   5       23.07       12.26      9.89 o
   5   7   5      519.30      511.26     19.09 o
   6   7   5        8.99      -11.87     11.87 o
   7   7   5      117.03      132.08     14.27 o
   8   7   5        0.57      -13.65     13.65 o
   9   7   5       70.45       50.97     19.24 o
  10   7   5      231.28      262.53     24.14 o
  11   7   5       24.57        1.57     19.20 o
 -10   8   5       34.97       74.95     33.13 o
  -9   8   5        0.64      -10.37     23.20 o
  -8   8   5       17.18       34.82     15.41 o
  -7   8   5      116.99      118.84     18.68 o
  -6   8   5       32.58       30.61     17.90 o
  -5   8   5      111.19      142.33     19.22 o
  -4   8   5      176.73      185.75     20.10 o
  -3   8   5       23.07        0.93     15.90 o
  -2   8   5      203.71      219.74     27.40 o
  -1   8   5      116.44      134.12     25.38 o
   0   8   5       24.98       67.49     23.03 o
   1   8   5       12.73        0.25     21.80 o
   2   8   5      120.60       99.05     24.10 o
   3   8   5        5.03       36.30     24.43 o
   4   8   5      291.60      301.07     17.45 o
   5   8   5      145.62      155.76     14.99 o
   6   8   5        2.83       -9.76     14.44 o
   7   8   5      190.85      203.67     52.00 o
   8   8   5       85.02       78.24     19.30 o
   9   8   5       13.94      -26.04     26.04 o
  10   8   5       50.91       62.09     29.09 o
  -8   9   5        0.77      -27.57     27.57 o
  -7   9   5        3.25        2.02     28.18 o
  -6   9   5        8.47        1.85     27.03 o
  -5   9   5       23.97       20.22     19.46 o
  -4   9   5       23.27       20.07     26.37 o
  -3   9   5       11.95        0.29     29.25 o
  -2   9   5        0.09       -2.51     26.37 o
  -1   9   5        0.88        2.68     26.21 o
   0   9   5       86.80      123.49     28.68 o
   1   9   5        3.73       24.93     28.64 o
   2   9   5        4.42      -10.01     27.81 o
   3   9   5       66.18       40.59     29.83 o
   4   9   5      121.44       40.67     28.60 o
   5   9   5        0.33      -26.37     26.37 o
   6   9   5        3.10       25.79     29.58 o
   7   9   5        0.01      -25.71     25.71 o
   8   9   5        0.07      -31.19     31.19 o
 -16   0   6      417.72      491.42     36.82 o
 -15   0   6      105.91      143.48     19.69 o
 -14   0   6      641.55      603.18     47.26 o
 -13   0   6      200.75      193.86     31.93 o
 -12   0   6      869.37      880.65     27.62 o
 -11   0   6       61.40       45.48     10.05 o
 -10   0   6     3538.56     3493.93     56.17 o
  -9   0   6        4.87       -5.98      6.55 o
  -8   0   6      522.84      502.34     13.33 o
  -7   0   6       19.84       22.63      6.07 o
  -6   0   6     4534.48     4112.71     64.29 o
  -5   0   6     5565.90     5945.58     90.68 o
  -4   0   6     3588.00     3311.07     51.15 o
  -3   0   6     1424.35     1317.75     21.44 o
  -2   0   6    18202.62    17736.48    227.45 o
  -1   0   6     8805.72     8704.94    222.00 o
   1   0   6      210.63      165.14      3.15 o
   2   0   6      377.43      401.06      7.69 o
   3   0   6    15632.99    15435.70    407.82 o
   4   0   6     2183.21     2039.79     28.08 o
   5   0   6     1837.41     1914.28     28.73 o
   6   0   6     6723.16     6814.23     89.45 o
   7   0   6     3263.50     3302.83     45.87 o
   8   0   6     3708.69     3670.84     59.52 o
   9   0   6     2518.47     2551.27     58.45 o
  10   0   6      130.52      163.15     13.20 o
  11   0   6     2224.77     2050.50     50.10 o
  12   0   6     2085.85     2096.93     64.57 o
  13   0   6      222.01      240.83     25.42 o
  14   0   6      123.48      124.27     27.57 o
  15   0   6      510.33      555.84     38.69 o
  16   0   6       95.99      119.70     30.61 o
 -16   1   6        2.54        5.19     14.49 o
 -15   1   6       23.18       29.88     12.47 o
 -14   1   6        0.19       11.94     11.26 o
 -13   1   6        1.33        8.84     10.36 o
 -12   1   6       55.07       50.87      9.98 o
 -11   1   6        2.91       -2.12      6.47 o
 -10   1   6      786.48      752.45     15.21 o
  -9   1   6       12.93       12.76      5.02 o
  -8   1   6     2876.38     2865.90     30.75 o
  -7   1   6       13.21        8.92      3.48 o
  -6   1   6     5776.85     6244.04     57.65 o
  -5   1   6     1221.03     1256.27     13.21 o
  -4   1   6     2669.92     2868.86     26.98 o
  -3   1   6      397.57      418.74      5.26 o
  -2   1   6      401.69      379.44      3.96 o
  -1   1   6     2283.36     2413.15     22.23 o
   0   1   6     1886.42     1836.44     17.07 o
   1   1   6     1004.95     1029.01      8.88 o
   2   1   6     9076.70     8971.40     72.05 o
   3   1   6      407.28      468.29      5.61 o
   4   1   6       35.75       25.57      2.35 o
   5   1   6     1475.71     1540.80     14.94 o
   6   1   6     2637.27     2889.61     26.54 o
   7   1   6      150.31      147.88      5.01 o
   8   1   6        4.39       -3.02      5.25 o
   9   1   6     1864.65     1854.87     26.01 o
  10   1   6       76.39       67.92      7.79 o
  11   1   6      101.78      110.91     11.16 o
  12   1   6      375.35      353.03     28.06 o
  13   1   6       31.78       19.33     15.25 o
  14   1   6      492.28      509.62     19.79 o
  15   1   6        9.70       15.45     15.58 o
  16   1   6       12.77       -5.79     16.37 o
 -16   2   6       31.95       19.51     14.93 o
 -15   2   6      209.26      238.16     18.35 o
 -14   2   6        9.67        4.82     18.04 o
 -13   2   6      427.47      419.83     17.92 o
 -12   2   6      279.39      242.15     13.80 o
 -11   2   6       54.39       64.79     10.24 o
 -10   2   6       22.20       26.48      6.35 o
  -9   2   6       96.59      115.42      6.33 o
  -8   2   6      197.17      206.61      5.99 o
  -7   2   6       70.26       84.31      4.49 o
  -6   2   6       13.70       12.11      3.39 o
  -5   2   6     1153.94     1102.64     12.29 o
  -4   2   6     1955.17     2012.38     18.56 o
  -3   2   6     1311.83     1211.24     12.45 o
  -2   2   6     1286.70     1354.91     13.43 o
  -1   2   6     2596.67     2615.21     24.61 o
   0   2   6      772.90      678.25      6.65 o
   1   2   6      480.73      509.58      6.58 o
   2   2   6     2740.88     2888.52     25.61 o
   3   2   6       39.10       53.74      2.40 o
   4   2   6     1845.22     1905.51     16.99 o
   5   2   6      349.71      422.91      6.29 o
   6   2   6        4.96        6.37      3.41 o
   7   2   6     2100.87     2020.26     20.10 o
   8   2   6      231.84      257.97      6.71 o
   9   2   6      592.50      539.49     11.60 o
  10   2   6     3064.20     2848.69     37.13 o
  11   2   6       26.76       40.69     10.65 o
  12   2   6      129.87      125.25     15.67 o
  13   2   6      137.72      141.27     23.24 o
  14   2   6       31.51       33.06     39.10 o
  15   2   6        8.01        0.59     20.01 o
 -16   3   6       12.95        5.19     17.33 o
 -15   3   6       70.79       86.74     16.94 o
 -14   3   6        1.15        7.56     14.53 o
 -13   3   6      396.90      373.04     18.14 o
 -12   3   6        4.54       25.76     12.06 o
 -11   3   6      684.12      666.29     20.05 o
 -10   3   6     2514.47     2441.41     33.51 o
  -9   3   6      193.26      209.63      7.95 o
  -8   3   6     5123.32     4943.30     50.46 o
  -7   3   6     1466.72     1505.20     16.96 o
  -6   3   6     1130.39     1108.24     13.29 o
  -5   3   6     2110.37     2097.50     20.06 o
  -4   3   6      337.69      435.18      7.94 o
  -3   3   6     1134.81     1203.46     12.27 o
  -2   3   6      139.52      138.76      4.31 o
  -1   3   6     3338.05     3318.69     29.62 o
   0   3   6       16.51        9.92      2.24 o
   1   3   6     4169.11     4440.67     35.27 o
   2   3   6     7095.18     6632.18     54.27 o
   3   3   6       42.75       53.07      3.62 o
   4   3   6    10494.56    10416.21     89.31 o
   5   3   6     4230.05     4229.21     37.95 o
   6   3   6       33.95       31.16      4.02 o
   7   3   6     7139.16     7117.55     67.24 o
   8   3   6      479.05      456.50     10.24 o
   9   3   6        5.31       13.89      6.77 o
  10   3   6        1.95        2.04      9.02 o
  11   3   6        5.32       -6.29     11.65 o
  12   3   6       63.86       74.25     16.99 o
  13   3   6       97.90      113.68     23.90 o
  14   3   6      597.40      575.52     27.56 o
  15   3   6       61.62       66.13     40.01 o
 -15   4   6       46.82       23.27     18.28 o
 -14   4   6       47.30       51.89     16.51 o
 -13   4   6        3.75      -12.81     12.81 o
 -12   4   6      396.50      378.02     16.63 o
 -11   4   6       60.23       61.45     11.55 o
 -10   4   6      251.06      250.55     12.29 o
  -9   4   6        0.37       -7.59      7.59 o
  -8   4   6       80.18      102.17      7.60 o
  -7   4   6      158.81      151.47      6.46 o
  -6   4   6      356.99      340.82      7.90 o
  -5   4   6      441.26      472.69      9.99 o
  -4   4   6     1753.73     1696.68     17.15 o
  -3   4   6      511.52      488.53      7.66 o
  -2   4   6     1387.48     1423.67     15.70 o
  -1   4   6       55.78       71.14      3.84 o
   0   4   6      598.16      568.24      8.52 o
   1   4   6      198.15      223.35      4.97 o
   2   4   6      343.43      382.84      6.78 o
   3   4   6      961.47     1003.32     11.61 o
   4   4   6      735.43      748.70     14.29 o
   5   4   6      493.26      521.83     24.42 o
   6   4   6     1309.83     1275.42     17.30 o
   7   4   6        3.47       11.57      5.60 o
   8   4   6       99.25      143.57      8.50 o
   9   4   6      392.86      350.98     19.57 o
  10   4   6      399.60      419.56     19.24 o
  11   4   6      124.85      140.50     14.02 o
  12   4   6        2.29      -15.76     15.76 o
  13   4   6      114.05      136.46     20.53 o
  14   4   6        0.49       -1.27     18.70 o
 -14   5   6       15.44       24.12     19.99 o
 -13   5   6       57.34       50.05     23.13 o
 -12   5   6       42.46       45.32     13.73 o
 -11   5   6      889.29      857.80     24.48 o
 -10   5   6        7.09       12.72     11.64 o
  -9   5   6      314.59      334.66     20.35 o
  -8   5   6       73.36       64.09      9.50 o
  -7   5   6       17.70       22.53      7.36 o
  -6   5   6        4.46       19.92      5.76 o
  -5   5   6     1052.22     1060.31     14.02 o
  -4   5   6      160.05      151.80      5.45 o
  -3   5   6       53.25       64.40      6.33 o
  -2   5   6      678.43      700.41     10.81 o
  -1   5   6      859.62      823.57     12.11 o
   0   5   6      486.19      507.23      9.88 o
   1   5   6     1281.57     1286.59     16.86 o
   2   5   6      853.09      876.28     11.24 o
   3   5   6      214.49      212.80      5.81 o
   4   5   6      527.04      510.39     10.32 o
   5   5   6      718.38      673.16     11.86 o
   6   5   6      255.20      260.75      8.92 o
   7   5   6       57.25       42.94      8.94 o
   8   5   6       27.14       24.71      9.57 o
   9   5   6        0.16        6.09     12.02 o
  10   5   6      278.01      259.55     16.61 o
  11   5   6      272.42      309.13     38.07 o
  12   5   6       20.47       10.63     18.60 o
  13   5   6        0.90      -19.55     19.55 o
  14   5   6       19.48       66.19     22.24 o
 -13   6   6      172.41      178.44     50.93 o
 -12   6   6       33.62       21.98     14.94 o
 -11   6   6       14.49       18.29     21.84 o
 -10   6   6      266.21      285.79     16.55 o
  -9   6   6       22.61       19.06     12.55 o
  -8   6   6       94.01       67.73     10.67 o
  -7   6   6       96.66       89.35     10.77 o
  -6   6   6      504.31      489.91     15.70 o
  -5   6   6      168.59      166.29     10.11 o
  -4   6   6      163.46      173.31     10.39 o
  -3   6   6     3113.56     3089.20     37.07 o
  -2   6   6       26.33       30.41      6.21 o
  -1   6   6     1047.66     1062.47     18.47 o
   0   6   6     1809.47     1796.15     27.70 o
   1   6   6       78.57       74.15     12.03 o
   2   6   6      648.50      648.04     13.12 o
   3   6   6      241.36      222.62      8.12 o
   4   6   6      253.35      256.29      9.81 o
   5   6   6       16.45        2.05      8.72 o
   6   6   6        4.36       16.36     14.82 o
   7   6   6      271.44      266.12     13.04 o
   8   6   6       57.51       78.23     12.44 o
   9   6   6      637.23      680.79     23.01 o
  10   6   6      216.01      244.75     21.11 o
  11   6   6      143.90      199.20     22.02 o
  12   6   6      538.15      527.13     31.11 o
  13   6   6       11.44       27.79     22.21 o
 -12   7   6        3.59        5.09     21.69 o
 -11   7   6       14.08        2.12     20.57 o
 -10   7   6       42.00       48.55     25.79 o
  -9   7   6       21.47        9.35     13.36 o
  -8   7   6       32.93       41.06     13.68 o
  -7   7   6       55.60       70.77     17.48 o
  -6   7   6      220.89      195.48     13.61 o
  -5   7   6       59.95       53.41     12.91 o
  -4   7   6       27.28       19.11     11.99 o
  -3   7   6        7.49        7.89     11.51 o
  -2   7   6      137.87      161.79     12.96 o
  -1   7   6       44.89        6.84     14.04 o
   0   7   6        2.55        2.43     17.26 o
   1   7   6       28.58       26.29     14.07 o
   2   7   6      329.76      289.99     20.02 o
   3   7   6      218.68      159.88     25.20 o
   4   7   6       47.84       40.16     10.05 o
   5   7   6      320.16      289.97     13.18 o
   6   7   6       94.34      109.17     14.37 o
   7   7   6       25.93       23.82     12.67 o
   8   7   6       20.55       -3.38     17.03 o
   9   7   6       19.75        8.46     18.51 o
  10   7   6        1.22       22.38     19.92 o
  11   7   6       11.57      -12.81     20.99 o
 -10   8   6        1.34       33.70     32.22 o
  -9   8   6        0.34      -19.24     19.24 o
  -8   8   6       14.49       -1.85     19.41 o
  -7   8   6        0.35      -17.33     17.33 o
  -6   8   6      137.08      176.50     30.90 o
  -5   8   6       55.94       77.06     18.56 o
  -4   8   6      105.59      102.16     18.39 o
  -3   8   6      362.03      452.46     38.67 o
  -2   8   6        2.57       31.03     23.90 o
  -1   8   6       23.26       54.31     23.94 o
   0   8   6       95.41       90.28     24.31 o
   1   8   6        1.86        7.33     22.29 o
   2   8   6       54.27       76.39     24.47 o
   3   8   6       23.66       31.69     26.41 o
   4   8   6       32.12        4.99     17.03 o
   5   8   6        2.38       -5.79     12.73 o
   6   8   6       48.06       72.16     34.40 o
   7   8   6      119.25      150.56     26.00 o
   8   8   6       37.97       14.82     19.80 o
   9   8   6      113.82      173.67     30.12 o
  10   8   6        1.13      -30.90     31.27 o
  -8   9   6       10.76       31.11     29.79 o
  -7   9   6       77.79      102.06     29.75 o
  -6   9   6        0.72       11.43     19.70 o
  -5   9   6       37.81       65.36     19.91 o
  -4   9   6        0.94        1.03     30.70 o
  -3   9   6        8.57       13.56     27.77 o
  -2   9   6       17.19       24.52     27.48 o
  -1   9   6       87.62      133.54     29.34 o
   0   9   6       22.06       67.86     27.65 o
   1   9   6       20.39       30.04     29.13 o
   2   9   6      172.08      210.43     33.70 o
   3   9   6       10.70       33.21     25.92 o
   4   9   6      163.71      153.61     33.66 o
   5   9   6       54.96       72.92     20.02 o
   6   9   6        7.31      -20.39     20.39 o
   7   9   6       32.66       36.30     31.15 o
 -16   1   7       74.13      104.07     14.48 o
 -15   1   7      211.26      198.74     14.53 o
 -14   1   7        8.67       -4.01     11.36 o
 -13   1   7      627.95      628.24     18.58 o
 -12   1   7        3.93        7.72     11.08 o
 -11   1   7        1.83       -3.71      6.82 o
 -10   1   7      273.41      273.40      8.42 o
  -9   1   7     2516.13     2504.33     25.98 o
  -8   1   7      247.03      231.19      5.91 o
  -7   1   7     1836.38     1852.22     19.30 o
  -6   1   7     2280.66     2241.76     22.22 o
  -5   1   7     6112.41     6311.92     57.90 o
  -4   1   7       95.71       62.26      2.62 o
  -3   1   7     9244.98     9187.76     82.92 o
  -2   1   7     3148.58     3388.40     29.28 o
  -1   1   7      328.87      338.21      4.16 o
   0   1   7     3229.16     3301.89     28.42 o
   1   1   7      320.09      213.38      3.17 o
   2   1   7     1254.82     1392.06     12.69 o
   3   1   7     2472.80     2271.81     20.33 o
   4   1   7     1467.70     1406.81     13.54 o
   5   1   7      160.05      128.56      3.69 o
   6   1   7     5016.26     4980.99     43.94 o
   7   1   7     4580.50     4619.30     43.92 o
   8   1   7      800.52      769.50     12.12 o
   9   1   7     3622.60     3474.95     43.55 o
  10   1   7     1008.77      986.05     18.76 o
  11   1   7        9.92       15.15     11.37 o
  12   1   7      758.92      682.54     38.77 o
  13   1   7       29.44       29.48     16.26 o
  14   1   7       39.11       40.74     14.83 o
  15   1   7        8.96        5.05     18.66 o
 -16   2   7       53.04       64.07     14.82 o
 -15   2   7        3.51      -15.52     15.52 o
 -14   2   7       83.28      119.78     15.36 o
 -13   2   7      537.54      562.80     20.73 o
 -12   2   7       10.12        1.45     10.56 o
 -11   2   7     2233.69     2191.64     34.07 o
 -10   2   7       30.53       21.38      6.64 o
  -9   2   7     2155.89     2149.38     24.65 o
  -8   2   7     1492.13     1490.10     17.68 o
  -7   2   7       10.72       15.05      4.00 o
  -6   2   7      133.66      123.72      4.36 o
  -5   2   7     1874.00     2104.02     20.91 o
  -4   2   7      815.89      869.70      9.27 o
  -3   2   7      534.44      454.21      6.06 o
  -2   2   7      119.64      109.49      3.52 o
  -1   2   7    19384.88    18820.02    158.87 o
   0   2   7      895.90     1017.62      9.27 o
   1   2   7    10573.71    10613.63     81.61 o
   2   2   7     2655.73     2652.91     23.66 o
   3   2   7     2549.12     2768.30     24.83 o
   4   2   7     9330.96     9597.80     77.76 o
   5   2   7       12.84       21.71      3.01 o
   6   2   7      317.52      355.57      6.82 o
   7   2   7       28.30       34.85      4.25 o
   8   2   7       58.83       71.03      5.20 o
   9   2   7      148.91      178.25      7.99 o
  10   2   7        6.70        6.63      7.60 o
  11   2   7      899.06      918.59     28.74 o
  12   2   7      723.58      650.43     48.87 o
  13   2   7      263.26      276.18     20.54 o
  14   2   7      672.00      675.64     30.67 o
  15   2   7       17.93        1.81     27.57 o
 -16   3   7       14.56       21.28     20.96 o
 -15   3   7       47.95       43.35     16.96 o
 -14   3   7       13.12       35.83     14.59 o
 -13   3   7       63.23       79.96     14.24 o
 -12   3   7       17.17        7.66     11.28 o
 -11   3   7       12.70       21.20      9.72 o
 -10   3   7       88.39      106.56     14.90 o
  -9   3   7      215.97      211.41      8.09 o
  -8   3   7      362.92      367.45      9.09 o
  -7   3   7     1316.37     1329.88     15.52 o
  -6   3   7      338.58      369.26      7.60 o
  -5   3   7        0.36       -1.06      3.19 o
  -4   3   7      681.94      756.23      9.07 o
  -3   3   7        5.48       16.63      2.75 o
  -2   3   7        4.31       11.86      6.13 o
  -1   3   7        0.03        0.69      1.94 o
   0   3   7     1059.64     1101.40     11.20 o
   1   3   7     1465.73     1509.01     13.95 o
   2   3   7      201.25      211.23      4.35 o
   3   3   7        1.28       -1.37      2.67 o
   4   3   7      921.04      923.65     10.07 o
   5   3   7        3.81       14.37      3.54 o
   6   3   7        4.22       -0.45      3.98 o
   7   3   7      270.51      305.22      7.20 o
   8   3   7       34.50       31.76      5.72 o
   9   3   7        0.80       -7.12      7.12 o
  10   3   7        1.87       15.41      9.72 o
  11   3   7      123.68      103.76     15.41 o
  12   3   7        0.68       -9.91     22.95 o
  13   3   7       79.37       93.48     41.74 o
  14   3   7        7.74      -11.81     19.29 o
  15   3   7        0.88        1.21     20.82 o
 -15   4   7        2.93       -0.38     20.22 o
 -14   4   7      339.89      376.97     19.55 o
 -13   4   7       47.76       55.65     13.86 o
 -12   4   7       58.98       74.44     13.40 o
 -11   4   7      747.17      755.23     22.69 o
 -10   4   7      193.11      218.77     14.28 o
  -9   4   7       87.35      101.29      9.71 o
  -8   4   7     2209.33     2192.23     27.29 o
  -7   4   7       12.71        7.33      5.18 o
  -6   4   7       25.77       26.08      4.22 o
  -5   4   7      239.74      241.90      5.73 o
  -4   4   7      643.58      584.78      8.59 o
  -3   4   7       43.01       36.13      3.46 o
  -2   4   7      805.74      781.76     10.40 o
  -1   4   7     1188.98     1054.67     16.41 o
   0   4   7     1141.18     1168.22     13.47 o
   1   4   7     3334.27     3353.71     30.66 o
   2   4   7     1310.42     1205.35     13.01 o
   3   4   7      796.04      799.84     10.17 o
   4   4   7     3121.70     3121.15     29.06 o
   5   4   7       52.14       48.94      5.49 o
   6   4   7      340.91      344.47      7.87 o
   7   4   7     1896.43     1844.79     22.24 o
   8   4   7     1002.33      952.41     18.00 o
   9   4   7      113.65      112.47     10.24 o
  10   4   7       48.58       74.71     18.54 o
  11   4   7      856.86      880.97     31.06 o
  12   4   7        5.43       11.97     17.24 o
  13   4   7      101.07      117.23     24.50 o
  14   4   7      351.97      402.10     50.85 o
 -14   5   7        2.47      -13.44     21.70 o
 -13   5   7      125.22       77.56     23.88 o
 -12   5   7        0.85        9.27     12.89 o
 -11   5   7        0.50        0.04     12.96 o
 -10   5   7        0.03        7.57     12.22 o
  -9   5   7      274.60      251.25     12.92 o
  -8   5   7      223.17      222.78     11.17 o
  -7   5   7      362.95      342.15     15.65 o
  -6   5   7     1328.06     1251.76     21.01 o
  -5   5   7      641.54      635.63     10.65 o
  -4   5   7      707.33      718.80     10.48 o
  -3   5   7     2273.24     2308.68     24.46 o
  -2   5   7      313.52      343.22     11.74 o
  -1   5   7     1186.69     1191.17     14.56 o
   0   5   7      744.72      770.05     12.08 o
   1   5   7        2.25       -4.01      4.01 o
   2   5   7       83.68       98.87      4.92 o
   3   5   7      286.70      287.66      6.94 o
   4   5   7      231.98      210.17      6.98 o
   5   5   7      421.35      473.21     10.56 o
   6   5   7     1410.72     1373.54     22.03 o
   7   5   7       39.87       43.95      9.21 o
   8   5   7      601.73      526.43     16.69 o
   9   5   7      457.92      480.65     15.55 o
  10   5   7       40.87       37.45     16.64 o
  11   5   7      151.93      171.12     20.03 o
  12   5   7      401.73      404.71     23.61 o
  13   5   7       17.03       -7.72     20.00 o
 -13   6   7       13.97       44.66     21.69 o
 -12   6   7        1.39        2.47     19.87 o
 -11   6   7        0.31        0.72     18.23 o
 -10   6   7       26.91       38.27     13.75 o
  -9   6   7      103.27       80.91     13.40 o
  -8   6   7       91.07      121.63     11.48 o
  -7   6   7      262.49      260.67     13.82 o
  -6   6   7        3.67        3.59      8.81 o
  -5   6   7       72.40       64.64      8.96 o
  -4   6   7      290.35      249.26     11.42 o
  -3   6   7      266.94      252.03     11.30 o
  -2   6   7      606.52      648.51     13.23 o
  -1   6   7       20.32       10.45      6.69 o
   0   6   7        9.53        8.05      6.21 o
   1   6   7       12.63        3.96      6.92 o
   2   6   7      106.49      113.75      7.25 o
   3   6   7      159.71      142.82      7.71 o
   4   6   7      107.24      108.15      9.73 o
   5   6   7        5.23       25.05      9.39 o
   6   6   7      315.48      312.29     13.20 o
   7   6   7       76.24       79.91     22.84 o
   8   6   7       11.23       19.49     12.78 o
   9   6   7       69.94       64.90     23.07 o
  10   6   7       18.76      -16.50     17.87 o
  11   6   7        1.16        6.53     17.86 o
  12   6   7        0.00       40.96     20.81 o
 -12   7   7        2.42      -17.80     21.26 o
 -11   7   7        2.58       20.31     21.51 o
 -10   7   7        1.30       21.83     24.68 o
  -9   7   7        9.51      -18.24     18.24 o
  -8   7   7      212.45      219.33     20.09 o
  -7   7   7       49.27       51.71     17.25 o
  -6   7   7      924.16      973.75     22.36 o
  -5   7   7       17.88       -0.08     12.74 o
  -4   7   7      209.20      229.44     15.24 o
  -3   7   7      568.98      555.34     20.28 o
  -2   7   7       47.23       44.72     11.67 o
  -1   7   7      430.95      443.90     43.59 o
   0   7   7       51.61       35.64     14.83 o
   1   7   7       83.53       75.80     15.32 o
   2   7   7        7.73        1.09     14.38 o
   3   7   7      120.06      110.12     12.64 o
   4   7   7      274.53      276.60     16.30 o
   5   7   7      113.52      103.47     11.52 o
   6   7   7      406.06      409.24     17.47 o
   7   7   7      205.50      232.13     30.20 o
   8   7   7        4.77       -9.32     17.37 o
   9   7   7      386.72      414.20     25.09 o
  10   7   7        9.09        5.27     20.03 o
  11   7   7       50.06       71.97     22.50 o
 -10   8   7       31.77       -4.71     20.64 o
  -9   8   7       45.68       17.30     20.65 o
  -8   8   7       37.72       33.36     20.23 o
  -7   8   7       18.13       32.26     26.14 o
  -6   8   7       94.28      114.27     19.53 o
  -5   8   7       19.98       43.46     18.37 o
  -4   8   7       86.37       98.25     18.21 o
  -3   8   7       22.64       30.56     16.13 o
  -2   8   7       49.60       49.01     34.49 o
  -1   8   7       91.66       90.48     18.11 o
   0   8   7       26.49       10.86     17.40 o
   1   8   7       39.10       22.41     28.14 o
   2   8   7      242.22      176.31     27.69 o
   3   8   7       16.19       -0.54     23.36 o
   4   8   7      125.84      179.93     20.08 o
   5   8   7      122.42      104.07     17.64 o
   6   8   7        8.98       -9.91     24.02 o
   7   8   7       34.26       13.10     18.08 o
   8   8   7        6.80       39.97     31.36 o
   9   8   7        0.12       26.86     21.57 o
  -8   9   7        7.84      -13.68     28.27 o
  -7   9   7        0.07       13.16     20.80 o
  -6   9   7       29.98       48.01     21.44 o
  -5   9   7       26.99       39.60     22.08 o
  -4   9   7       13.41        6.47     30.82 o
  -3   9   7        1.30       -6.92     27.77 o
  -2   9   7       15.93       -2.39     27.36 o
  -1   9   7        4.60      -15.70     26.49 o
   0   9   7       11.57       44.79     29.95 o
   1   9   7       54.34       95.47     28.97 o
   2   9   7       44.52       40.63     27.40 o
   3   9   7        8.62      -12.65     27.40 o
   4   9   7        7.80       35.27     28.80 o
   5   9   7        8.88        6.41     20.75 o
   6   9   7        0.76       -9.67     20.78 o
   7   9   7        2.20        4.91     35.06 o
 -16   0   8      380.54      397.48     25.40 o
 -15   0   8        2.21        1.87     18.64 o
 -14   0   8       15.42       17.81     23.22 o
 -13   0   8       23.95       25.50     15.02 o
 -12   0   8      728.07      761.62     26.62 o
 -11   0   8       32.83       29.15     10.33 o
 -10   0   8      501.89      533.44     16.44 o
  -9   0   8     1488.26     1451.96     40.22 o
  -8   0   8     3838.15     3859.06     52.41 o
  -7   0   8     1138.75     1018.18     17.22 o
  -6   0   8     4778.72     4744.55     62.20 o
  -5   0   8      574.74      581.66     10.70 o
  -4   0   8     7825.23     8098.86    103.06 o
  -3   0   8      212.39      201.49     12.45 o
  -2   0   8      131.64      110.10      6.11 o
  -1   0   8     3093.68     3172.05     81.13 o
   0   0   8     4487.84     4121.90     72.43 o
   1   0   8     2025.61     2503.62     38.21 o
   2   0   8    11049.87    10946.10    140.10 o
   3   0   8     2648.21     2409.85     37.60 o
   4   0   8     3443.33     3285.16     43.86 o
   5   0   8     2445.09     2462.59     34.19 o
   6   0   8     7122.39     7045.12     92.46 o
   7   0   8     1714.95     1757.71     28.18 o
   8   0   8     1172.81     1184.11     40.78 o
   9   0   8     5510.20     5544.61     84.86 o
  10   0   8       84.04       67.82      9.72 o
  11   0   8        3.03       18.47     12.99 o
  12   0   8        1.87       14.09     20.56 o
  13   0   8      266.42      258.47     26.37 o
  14   0   8        4.15       27.03     26.25 o
  15   0   8      283.78      268.94     33.70 o
 -16   1   8        1.67        6.75     16.86 o
 -15   1   8       16.96       18.71     12.38 o
 -14   1   8      433.91      494.94     16.83 o
 -13   1   8        1.82       10.92     10.68 o
 -12   1   8      480.96      455.20     16.74 o
 -11   1   8       98.42      102.10      8.83 o
 -10   1   8       37.36       45.05      6.27 o
  -9   1   8        2.20        5.45      4.77 o
  -8   1   8        4.53       -0.20      4.01 o
  -7   1   8       75.57       71.18      4.21 o
  -6   1   8      208.89      212.80      4.98 o
  -5   1   8      987.67     1219.25     12.91 o
  -4   1   8     2305.66     2352.55     22.41 o
  -3   1   8      144.09      165.14      3.60 o
  -2   1   8     9550.24     9760.50     88.01 o
  -1   1   8     2214.57     2335.98     22.80 o
   0   1   8      800.94      942.33     10.01 o
   1   1   8     2993.95     3044.73     28.07 o
   2   1   8      973.24     1085.45     10.18 o
   3   1   8     3749.07     4128.69     35.84 o
   4   1   8       94.73      101.13      2.93 o
   5   1   8       15.93       18.01      2.98 o
   6   1   8      185.84      177.51      4.62 o
   7   1   8       24.72       25.47      4.00 o
   8   1   8     2163.37     2136.25     24.38 o
   9   1   8       24.19       16.18      6.86 o
  10   1   8      214.31      203.92     10.71 o
  11   1   8      183.29      221.06     18.75 o
  12   1   8        3.90       -0.04     18.42 o
  13   1   8      621.13      562.96     20.21 o
  14   1   8       68.99       61.60     15.05 o
  15   1   8       22.23       29.32     16.18 o
 -16   2   8        6.39        4.79     17.67 o
 -15   2   8       12.86       -3.25     13.14 o
 -14   2   8       10.05       -3.90     13.95 o
 -13   2   8        8.26        2.75     12.82 o
 -12   2   8       43.61       18.48     11.58 o
 -11   2   8      109.33      118.49     11.81 o
 -10   2   8       57.07       62.06      7.05 o
  -9   2   8     1147.20     1165.91     16.62 o
  -8   2   8       12.42       20.95      4.59 o
  -7   2   8       76.07       81.07      4.51 o
  -6   2   8     2727.67     2720.04     26.73 o
  -5   2   8      828.11      920.13     10.78 o
  -4   2   8      569.75      701.33      8.45 o
  -3   2   8     1427.84     1546.35     14.43 o
  -2   2   8     1194.36     1377.21     13.74 o
  -1   2   8       32.98       39.79      2.26 o
   0   2   8      701.35      698.89      7.33 o
   1   2   8     1086.17     1040.55      9.62 o
   2   2   8      185.88      242.53      4.04 o
   3   2   8     2336.20     2277.09     20.78 o
   4   2   8     1806.79     1888.21     16.97 o
   5   2   8      112.41      109.26      3.87 o
   6   2   8     2821.30     2819.87     24.95 o
   7   2   8      478.94      452.71      8.43 o
   8   2   8        9.29       14.32      5.31 o
   9   2   8      117.39      154.10      8.09 o
  10   2   8       99.59       88.01      8.78 o
  11   2   8      156.80      120.59     16.36 o
  12   2   8        1.73       14.74     15.34 o
  13   2   8       94.25       87.58     17.12 o
  14   2   8        4.28        8.56     32.20 o
  15   2   8       96.33      107.85     21.78 o
 -15   3   8        4.67      -20.20     20.20 o
 -14   3   8      568.08      583.88     27.55 o
 -13   3   8       61.22       73.49     16.29 o
 -12   3   8      386.80      432.20     17.56 o
 -11   3   8      948.03      937.36     20.37 o
 -10   3   8        6.17       -7.58      7.58 o
  -9   3   8      198.55      178.36      7.70 o
  -8   3   8      659.98      687.06     11.55 o
  -7   3   8      184.64      181.11      5.71 o
  -6   3   8       84.76       72.17      4.48 o
  -5   3   8      332.25      333.76      8.44 o
  -4   3   8     5665.52     5616.45     49.02 o
  -3   3   8      172.63      200.03      4.60 o
  -2   3   8     4260.29     4062.27     38.57 o
  -1   3   8     1197.27     1033.30     11.48 o
   0   3   8     6325.46     6578.23     69.62 o
   1   3   8    13379.84    13341.70    114.10 o
   2   3   8       95.01      120.63      4.82 o
   3   3   8      208.48      230.38      4.99 o
   4   3   8     3012.71     3183.15     27.54 o
   5   3   8       86.50       66.95      4.08 o
   6   3   8      242.41      246.11      6.61 o
   7   3   8        2.77        3.55      4.95 o
   8   3   8     1289.70     1214.71     19.52 o
   9   3   8      320.24      299.27     10.77 o
  10   3   8      711.02      731.77     22.00 o
  11   3   8     1372.24     1414.49     37.64 o
  12   3   8      206.30      201.44     19.14 o
  13   3   8      574.89      573.10     33.00 o
  14   3   8      201.65      198.73     22.58 o
  15   3   8       96.54       80.16     23.55 o
 -15   4   8       11.25       32.38     20.44 o
 -14   4   8        1.91      -14.13     18.35 o
 -13   4   8       41.75       41.05     40.24 o
 -12   4   8        2.09      -12.57     12.57 o
 -11   4   8        0.33       12.11     11.52 o
 -10   4   8      126.04      122.98     10.49 o
  -9   4   8       72.53       61.30      9.23 o
  -8   4   8      487.45      478.65     19.76 o
  -7   4   8       12.96       15.71      5.39 o
  -6   4   8      896.76      905.85     11.64 o
  -5   4   8       33.55       18.50      4.09 o
  -4   4   8      516.83      511.01      8.13 o
  -3   4   8      195.26      191.69      6.08 o
  -2   4   8       26.15       26.60      3.98 o
  -1   4   8     1436.96     1488.47     15.20 o
   0   4   8     2416.46     2582.71     24.14 o
   1   4   8      335.11      392.95      7.38 o
   2   4   8       21.27       21.31      3.75 o
   3   4   8      184.81      194.93      5.62 o
   4   4   8     2671.76     2618.35     24.98 o
   5   4   8       25.79       24.70      4.43 o
   6   4   8      429.03      442.87     12.22 o
   7   4   8      461.91      497.18     14.99 o
   8   4   8       15.90       28.08      7.97 o
   9   4   8      248.41      294.22     12.57 o
  10   4   8        0.49      -11.93     12.27 o
  11   4   8      190.46      180.03     25.13 o
  12   4   8       58.28       48.52     18.31 o
  13   4   8       66.54       72.00     19.30 o
  14   4   8       57.08       77.07     21.99 o
 -14   5   8       15.85       -5.96     20.86 o
 -13   5   8       46.92       55.96     19.61 o
 -12   5   8       37.14       50.58     18.85 o
 -11   5   8      398.29      425.32     17.71 o
 -10   5   8       52.33       49.02     13.55 o
  -9   5   8       24.03       23.67      9.78 o
  -8   5   8      499.43      463.69     14.85 o
  -7   5   8      837.35      786.74     21.55 o
  -6   5   8      291.32      288.44      9.01 o
  -5   5   8      678.05      698.97     11.28 o
  -4   5   8      330.65      319.85      7.58 o
  -3   5   8      115.93      128.75      5.60 o
  -2   5   8      574.18      599.34     10.34 o
  -1   5   8     1044.78     1068.62     13.47 o
   0   5   8       64.14       71.28      5.54 o
   1   5   8      365.14      400.72      8.04 o
   2   5   8      238.65      233.60      6.27 o
   3   5   8       61.19       55.35      5.06 o
   4   5   8      585.38      581.55     10.93 o
   5   5   8      371.94      367.37      9.98 o
   6   5   8      353.09      357.82     11.25 o
   7   5   8        0.86        3.73      8.56 o
   8   5   8      378.50      390.64     13.91 o
   9   5   8       41.56       37.84     12.55 o
  10   5   8      100.50       99.67     18.30 o
  11   5   8      285.95      316.42     22.65 o
  12   5   8       29.65        5.01     18.17 o
  13   5   8      126.31      123.47     22.74 o
 -13   6   8        1.08        2.15     20.18 o
 -12   6   8       56.37       69.15     32.49 o
 -11   6   8       27.01        8.06     17.91 o
 -10   6   8        1.49      -16.98     16.98 o
  -9   6   8      606.24      632.56     34.94 o
  -8   6   8       13.00        9.32     10.24 o
  -7   6   8      519.96      509.77     17.94 o
  -6   6   8      247.17      235.85     11.44 o
  -5   6   8        4.67       -2.37      8.23 o
  -4   6   8     1287.42     1280.15     26.11 o
  -3   6   8      551.73      565.34     14.45 o
  -2   6   8      350.30      309.83     10.19 o
  -1   6   8      280.28      263.85     13.45 o
   0   6   8       14.15        3.16      7.20 o
   1   6   8      965.94      911.23     24.38 o
   2   6   8        4.06        6.95      7.29 o
   3   6   8      881.78      885.68     19.60 o
   4   6   8      411.03      369.24     12.89 o
   5   6   8      436.67      461.19     23.01 o
   6   6   8      820.29      807.79     19.83 o
   7   6   8       27.59       19.55     10.76 o
   8   6   8      301.13      310.14     21.55 o
   9   6   8      151.51      150.69     19.58 o
  10   6   8        4.23        9.06     18.61 o
  11   6   8       43.16       42.09     20.02 o
  12   6   8       21.64       33.71     21.50 o
 -12   7   8        1.04        5.62     21.88 o
 -11   7   8        6.12       22.88     24.54 o
 -10   7   8       53.06       41.93     19.91 o
  -9   7   8       12.60       21.89     18.57 o
  -8   7   8       32.24       25.85     17.06 o
  -7   7   8       38.27       33.82     16.44 o
  -6   7   8       38.36       40.58     15.11 o
  -5   7   8       39.53        6.56     18.88 o
  -4   7   8       21.21       29.59     12.35 o
  -3   7   8       44.39       40.06     12.45 o
  -2   7   8      249.66      232.78     18.48 o
  -1   7   8       32.68        7.96     15.12 o
   0   7   8       12.33        9.55     14.50 o
   1   7   8       45.55       49.91     19.63 o
   2   7   8      404.01      357.46     15.95 o
   3   7   8       63.36       81.94     12.97 o
   4   7   8        3.98       15.95     10.41 o
   5   7   8      101.32      103.34     11.36 o
   6   7   8        1.16        3.38     14.41 o
   7   7   8        5.17       20.34     17.45 o
   8   7   8        0.55        8.90     16.80 o
   9   7   8      121.67      107.80     21.47 o
  10   7   8        5.78       17.75     20.78 o
  11   7   8       27.37      -14.13     21.54 o
 -10   8   8        0.25        7.73     22.76 o
  -9   8   8       53.14       59.26     51.77 o
  -8   8   8        0.77      -19.09     19.09 o
  -7   8   8       28.69       14.15     25.42 o
  -6   8   8       62.09       96.42     19.84 o
  -5   8   8       12.20       33.18     17.48 o
  -4   8   8       11.82       -0.30     17.38 o
  -3   8   8       23.48       13.69     14.32 o
  -2   8   8       16.45       15.40     17.25 o
  -1   8   8        0.01      -10.05     17.37 o
   0   8   8       28.14       31.08     17.15 o
   1   8   8      124.10      142.40     43.41 o
   2   8   8      245.01      242.55     20.86 o
   3   8   8      546.87      576.60     39.76 o
   4   8   8        0.70        9.18     16.30 o
   5   8   8        2.76        0.57     26.02 o
   6   8   8      141.75      168.39     21.57 o
   7   8   8        1.84       32.62     19.98 o
   8   8   8       19.84       42.12     20.68 o
   9   8   8       45.36       36.50     21.86 o
  -7   9   8       45.74       53.67     26.99 o
  -6   9   8       87.57       71.31     21.70 o
  -5   9   8       41.18       59.20     21.03 o
  -4   9   8       11.78       29.21     31.77 o
  -3   9   8       63.38       86.36     33.09 o
  -2   9   8       70.98       67.53     28.80 o
  -1   9   8       61.06       64.48     31.11 o
   0   9   8        1.14       -6.63     26.08 o
   1   9   8       68.71       47.30     30.78 o
   2   9   8        2.41        7.21     29.95 o
   3   9   8        2.49       23.69     26.86 o
   4   9   8      129.56      117.88     33.87 o
   5   9   8        5.92       22.64     20.78 o
   6   9   8        2.16      -20.82     20.82 o
   7   9   8        0.28       20.56     31.31 o
  -3  10   8       13.59      -32.06     32.06 o
  -2  10   8       52.11       49.65     32.88 o
  -1  10   8        6.46       15.12     34.40 o
   0  10   8       28.25       15.49     33.75 o
   1  10   8        0.04       12.28     31.81 o
   2  10   8       38.78       24.06     35.06 o
 -16   1   9        0.13      -14.33     20.51 o
 -15   1   9       20.32       43.31     14.80 o
 -14   1   9        5.30        3.99     13.01 o
 -13   1   9      222.41      277.39     15.64 o
 -12   1   9      259.56      312.21     15.58 o
 -11   1   9      303.49      292.14     16.59 o
 -10   1   9      241.31      257.66      8.37 o
  -9   1   9     2313.42     2302.14     24.34 o
  -8   1   9       13.77       11.73      4.39 o
  -7   1   9     2909.01     2949.06     28.96 o
  -6   1   9     2339.69     2410.23     23.78 o
  -5   1   9      221.12      230.96      4.93 o
  -4   1   9     1624.23     1618.03     15.95 o
  -3   1   9      142.77      106.99      3.45 o
  -2   1   9      563.30      580.70      6.26 o
  -1   1   9     2179.36     2148.92     28.37 o
   0   1   9      410.25      335.35      5.16 o
   1   1   9     4161.60     4062.17     37.19 o
   2   1   9     5608.39     5714.16     52.00 o
   3   1   9     4633.96     4410.29     38.18 o
   4   1   9     1972.96     1940.44     18.01 o
   5   1   9      882.31      913.00     10.21 o
   6   1   9     2857.31     3038.36     27.90 o
   7   1   9       54.79       47.63      4.21 o
   8   1   9     1174.35     1198.74     15.87 o
   9   1   9       51.92       61.34      8.24 o
  10   1   9      163.26      155.05     12.64 o
  11   1   9       43.06       42.71     14.46 o
  12   1   9      109.43       78.03     15.41 o
  13   1   9      633.37      626.48     22.07 o
  14   1   9      207.00      176.77     16.74 o
  15   1   9      368.83      380.15     24.27 o
 -16   2   9        8.08       37.22     21.94 o
 -15   2   9      180.06      208.77     18.06 o
 -14   2   9       79.70       81.37     18.71 o
 -13   2   9       66.07       58.09     13.53 o
 -12   2   9      165.41      173.92     17.13 o
 -11   2   9      487.09      446.50     13.40 o
 -10   2   9      155.32      167.99      8.82 o
  -9   2   9       14.85       25.76      5.65 o
  -8   2   9       71.73       74.78      5.01 o
  -7   2   9     3939.52     3937.18     47.66 o
  -6   2   9      988.49     1031.84     12.23 o
  -5   2   9     2577.35     2485.15     24.27 o
  -4   2   9     2160.49     2125.59     20.72 o
  -3   2   9     2105.30     2075.76     20.18 o
  -2   2   9     2851.97     2758.99     25.89 o
  -1   2   9     2764.16     2925.64     25.51 o
   0   2   9     1577.79     1672.23     16.27 o
   1   2   9      662.35      658.28      7.28 o
   2   2   9     2268.49     2477.95     21.04 o
   3   2   9      475.32      414.88      6.35 o
   4   2   9      246.62      269.99      5.39 o
   5   2   9     5134.32     5039.80     42.07 o
   6   2   9       93.86       92.24      4.19 o
   7   2   9     2100.35     2050.05     23.88 o
   8   2   9     2700.26     2656.84     29.25 o
   9   2   9      156.19      188.99     12.19 o
  10   2   9     1374.65     1355.34     25.23 o
  11   2   9      344.16      333.94     15.58 o
  12   2   9       93.39       76.83     15.96 o
  13   2   9      284.21      288.72     21.52 o
  14   2   9      121.30      160.46     23.42 o
  15   2   9        1.41       -9.29     16.42 o
 -15   3   9        2.89      -21.16     21.16 o
 -14   3   9        0.73       -0.11     20.02 o
 -13   3   9        4.95      -16.13     16.13 o
 -12   3   9       85.41       87.05     12.98 o
 -11   3   9      164.54      135.80     10.79 o
 -10   3   9      626.84      618.58     15.51 o
  -9   3   9       22.59       23.54      6.48 o
  -8   3   9       38.86       58.54      6.43 o
  -7   3   9      168.19      164.59      6.67 o
  -6   3   9      419.75      394.20      7.82 o
  -5   3   9       88.33       92.41      3.93 o
  -4   3   9      404.02      441.79      8.86 o
  -3   3   9      957.51     1060.93     15.68 o
  -2   3   9      230.51      200.71      4.40 o
  -1   3   9      226.55      294.03      5.12 o
   0   3   9       99.10       92.73      3.96 o
   1   3   9      252.87      297.08      9.39 o
   2   3   9        5.95        9.53      2.57 o
   3   3   9        0.07       -1.13      2.49 o
   4   3   9      247.95      262.53      5.47 o
   5   3   9      890.85      891.33     10.85 o
   6   3   9        5.32        3.64      5.24 o
   7   3   9       30.27       23.38      5.39 o
   8   3   9      194.01      205.32      8.21 o
   9   3   9       44.95       23.13     10.29 o
  10   3   9      343.54      335.86     15.64 o
  11   3   9        5.02       10.75     15.03 o
  12   3   9        3.56        1.53     17.26 o
  13   3   9        3.96       18.17     18.50 o
  14   3   9        4.99       -0.11     18.51 o
 -15   4   9        9.37       13.85     21.20 o
 -14   4   9      216.01      219.62     23.17 o
 -13   4   9       28.79       28.31     18.75 o
 -12   4   9        1.05      -12.67     15.78 o
 -11   4   9       88.70      107.65     11.66 o
 -10   4   9      117.11      121.82     13.71 o
  -9   4   9      276.10      265.29     10.52 o
  -8   4   9      249.43      245.82      9.56 o
  -7   4   9      473.70      478.49     11.35 o
  -6   4   9        5.92        2.44      4.41 o
  -5   4   9     2243.01     2242.32     21.90 o
  -4   4   9     2471.36     2504.27     25.81 o
  -3   4   9       26.75       25.52      3.85 o
  -2   4   9     5991.39     6068.03     53.44 o
  -1   4   9       80.65       50.74      3.42 o
   0   4   9       27.78       35.87      3.29 o
   1   4   9     2587.96     2586.50     29.70 o
   2   4   9      719.78      700.33      9.24 o
   3   4   9      141.76      169.14      5.63 o
   4   4   9        1.16       22.48      8.68 o
   5   4   9     1755.52     1763.52     18.80 o
   6   4   9       10.12       12.59      6.15 o
   7   4   9      365.30      385.80     10.30 o
   8   4   9     1287.00     1286.55     21.95 o
   9   4   9       91.10       76.35     12.83 o
  10   4   9     1027.27     1039.30     27.18 o
  11   4   9      620.61      557.23     25.86 o
  12   4   9       23.35       32.44     17.46 o
  13   4   9      178.16      220.71     22.50 o
  14   4   9       19.30       41.98     34.08 o
 -14   5   9        0.22        6.62     22.20 o
 -13   5   9       11.22       16.37     20.21 o
 -12   5   9       90.71       75.58     19.59 o
 -11   5   9      111.86      111.33     18.35 o
 -10   5   9      159.43      151.09     14.89 o
  -9   5   9      384.49      365.47     13.63 o
  -8   5   9       14.45       -3.48      8.97 o
  -7   5   9      887.18      876.60     25.23 o
  -6   5   9        3.27        9.84      6.53 o
  -5   5   9       10.28       18.61      5.75 o
  -4   5   9     1029.56     1023.71     14.68 o
  -3   5   9       38.38       57.96      6.56 o
  -2   5   9        4.89        0.60      4.50 o
  -1   5   9       72.76       60.97      6.37 o
   0   5   9     1361.04     1382.39     17.59 o
   1   5   9     1304.20     1272.17     14.49 o
   2   5   9       49.73       50.01      5.53 o
   3   5   9      593.28      556.26     12.52 o
   4   5   9      135.71      148.73      7.61 o
   5   5   9     1046.71     1018.56     16.50 o
   6   5   9     1391.44     1300.04     21.36 o
   7   5   9       17.26        7.85     10.69 o
   8   5   9      122.43      139.81     16.80 o
   9   5   9        0.92       11.33     13.01 o
  10   5   9      146.89      147.56     34.98 o
  11   5   9       16.92       18.95     17.34 o
  12   5   9       76.71       88.75     43.30 o
  13   5   9      190.07      207.91     22.90 o
 -13   6   9      105.02       88.47     21.54 o
 -12   6   9       43.00       29.52     19.66 o
 -11   6   9        0.17       -3.33     22.62 o
 -10   6   9       58.79       38.16     18.08 o
  -9   6   9       12.60       33.37     14.06 o
  -8   6   9        1.44      -12.54     12.54 o
  -7   6   9      247.51      251.26     18.36 o
  -6   6   9        6.98       19.74     11.37 o
  -5   6   9      211.39      186.90     13.09 o
  -4   6   9      239.98      275.56     11.56 o
  -3   6   9        8.63        7.88      7.62 o
  -2   6   9        3.27        0.80      7.27 o
  -1   6   9        8.08        2.39      8.32 o
   0   6   9       59.97       48.24      7.76 o
   1   6   9       34.77       32.45      7.81 o
   2   6   9      369.77      358.29     12.45 o
   3   6   9      442.36      444.10     12.94 o
   4   6   9      243.82      260.01     11.84 o
   5   6   9        9.62        4.78      9.92 o
   6   6   9        8.46       19.60     15.55 o
   7   6   9        0.21       -5.57     12.58 o
   8   6   9       91.60       78.78     14.54 o
   9   6   9       20.58       20.03     20.11 o
  10   6   9        3.85      -10.37     18.58 o
  11   6   9        1.48       16.23     59.04 o
  12   6   9       25.87       60.94     22.09 o
 -11   7   9       11.73       29.36     21.36 o
 -10   7   9      129.07      160.75     21.96 o
  -9   7   9       44.21       54.87     19.27 o
  -8   7   9       20.32       24.39     17.90 o
  -7   7   9      212.54      214.81     16.37 o
  -6   7   9       61.98       44.78     13.39 o
  -5   7   9       15.91        6.87     14.21 o
  -4   7   9        0.40        1.34     11.96 o
  -3   7   9        5.46       -4.58     11.60 o
  -2   7   9      325.85      327.01     19.80 o
  -1   7   9      291.93      267.48     24.29 o
   0   7   9      439.84      447.55     37.45 o
   1   7   9       64.01       57.19     15.54 o
   2   7   9       14.15       18.12     12.02 o
   3   7   9     1153.87     1211.41     29.00 o
   4   7   9       31.40       31.36     13.22 o
   5   7   9      136.62      141.13     14.74 o
   6   7   9      122.87       99.88     15.12 o
   7   7   9        4.21        1.97     17.45 o
   8   7   9       22.66       -1.59     25.30 o
   9   7   9        0.53        3.32     19.20 o
  10   7   9      107.19      107.46     20.94 o
 -10   8   9       10.03       11.60     28.72 o
  -9   8   9       47.51       44.66     21.57 o
  -8   8   9        7.80      -20.78     20.78 o
  -7   8   9       20.62        2.99     19.05 o
  -6   8   9       11.38       18.88     18.82 o
  -5   8   9        8.32       -7.49     17.71 o
  -4   8   9      133.88      147.96     26.56 o
  -3   8   9       50.13       25.96     18.94 o
  -2   8   9      145.54      154.98     43.78 o
  -1   8   9       31.47       39.04     17.58 o
   0   8   9       19.67      -26.33     26.33 o
   1   8   9        7.41       22.56     17.54 o
   2   8   9        0.73        9.34     18.65 o
   3   8   9       53.51       67.41     18.80 o
   4   8   9       17.01       -2.20     22.15 o
   5   8   9        1.00       -0.32     18.40 o
   6   8   9       22.03       29.08     19.75 o
   7   8   9       25.32       17.71     27.24 o
   8   8   9       57.74       66.55     21.97 o
   9   8   9        5.43        1.59     21.58 o
  -7   9   9        0.60        2.92     22.01 o
  -6   9   9        0.34       28.83     21.67 o
  -5   9   9        2.82      -20.46     20.46 o
  -4   9   9       16.49       17.64     28.64 o
  -3   9   9        4.42      -15.49     31.15 o
  -2   9   9       30.46       40.59     27.77 o
  -1   9   9        2.19       -8.12     27.85 o
   0   9   9       20.08      -12.07     27.32 o
   1   9   9        1.43       13.23     28.22 o
   2   9   9        2.35       -4.90     27.69 o
   3   9   9        2.13       -2.88     31.15 o
   4   9   9        0.98       39.64     32.47 o
   5   9   9        3.94      -20.43     20.43 o
   6   9   9        1.58        2.64     21.38 o
  -1  10   9        6.76      -31.23     31.23 o
   0  10   9       11.66       -4.86     31.19 o
 -16   0  10      118.34      133.05     34.24 o
 -15   0  10        8.36      -24.89     24.89 o
 -14   0  10      115.32      115.79     17.90 o
 -13   0  10      207.56      249.72     18.97 o
 -12   0  10     1035.27     1082.18     26.13 o
 -11   0  10      184.52      195.17     12.55 o
 -10   0  10     1973.01     1910.55     34.41 o
  -9   0  10      382.46      368.89     11.70 o
  -8   0  10       41.17       28.39      7.05 o
  -7   0  10     5090.18     4863.92     64.37 o
  -6   0  10      389.54      337.02     11.48 o
  -5   0  10        0.86        2.82      3.89 o
  -4   0  10      156.72      109.38      4.85 o
  -3   0  10      718.00      714.47     12.92 o
  -2   0  10    11097.92    11199.30    167.76 o
  -1   0  10      475.18      376.16      7.97 o
   0   0  10    12684.10    12739.67    181.42 o
   1   0  10     2785.50     2816.42     36.31 o
   2   0  10     2566.30     2570.95     34.35 o
   3   0  10     7235.63     7490.19     96.67 o
   4   0  10       33.33       30.87      4.65 o
   5   0  10     1571.58     1538.49     22.86 o
   6   0  10      185.29      176.01      6.94 o
   7   0  10       94.06      113.44      7.15 o
   8   0  10       34.94       14.06     12.61 o
   9   0  10      293.36      254.88     16.73 o
  10   0  10      692.05      729.41     25.77 o
  11   0  10      274.88      266.84     31.87 o
  12   0  10     1478.63     1403.60     50.06 o
  13   0  10      620.79      602.44     36.79 o
  14   0  10       95.40       93.86     28.10 o
  15   0  10     1007.88     1054.19     50.43 o
 -16   1  10       19.81       20.29     21.64 o
 -15   1  10       29.88       31.53     23.01 o
 -14   1  10      110.22      117.22     15.14 o
 -13   1  10        2.82       -0.40     10.45 o
 -12   1  10       25.97        5.05      8.57 o
 -11   1  10        2.03       -1.69      6.91 o
 -10   1  10      223.38      191.59      8.93 o
  -9   1  10      632.18      607.02     10.47 o
  -8   1  10     3941.03     3869.25     37.50 o
  -7   1  10       51.59       53.80      4.32 o
  -6   1  10      305.00      305.07      6.34 o
  -5   1  10     2317.45     2450.42     23.70 o
  -4   1  10       12.34       23.83      3.06 o
  -3   1  10      155.05      259.37      5.16 o
  -2   1  10     2268.26     2490.13     24.82 o
  -1   1  10     1708.38     1884.19     25.19 o
   0   1  10       14.78       40.26      3.87 o
   1   1  10      238.82      349.82      5.01 o
   2   1  10     3302.86     3225.32     28.16 o
   3   1  10      258.40      305.62      4.77 o
   4   1  10      169.79      136.25      3.53 o
   5   1  10     1017.22     1037.21     10.65 o
   6   1  10       66.82       48.76      3.81 o
   7   1  10     2231.34     2193.84     21.54 o
   8   1  10      329.58      345.19      8.33 o
   9   1  10      574.79      587.44     18.13 o
  10   1  10      174.93      199.65     12.97 o
  11   1  10      120.39      168.85     22.43 o
  12   1  10       41.15       43.37     16.24 o
  13   1  10       70.18       67.56     13.83 o
  14   1  10      155.60      157.80     16.82 o
  15   1  10       11.75       17.35     16.73 o
 -16   2  10        0.29        6.32     22.48 o
 -15   2  10      145.08      147.20     21.73 o
 -14   2  10        3.02        8.45     19.21 o
 -13   2  10       86.53      113.32     25.18 o
 -12   2  10      120.92      120.52     11.35 o
 -11   2  10      124.38       95.94      9.08 o
 -10   2  10      605.10      558.42     13.69 o
  -9   2  10      900.13      907.52     19.35 o
  -8   2  10       23.85        6.90      4.66 o
  -7   2  10       46.42       54.62      4.51 o
  -6   2  10       62.54       83.02      6.26 o
  -5   2  10      144.25      154.74      5.22 o
  -4   2  10      395.31      438.76      7.14 o
  -3   2  10      469.47      451.07      6.87 o
  -2   2  10       27.10       59.18      2.66 o
  -1   2  10     2396.02     2601.17     21.80 o
   0   2  10      273.55      199.04      4.23 o
   1   2  10      512.17      497.87      6.49 o
   2   2  10     2203.28     2248.95     20.48 o
   3   2  10       21.77       20.35      2.52 o
   4   2  10       20.58       15.17      2.98 o
   5   2  10     1983.15     2051.22     18.74 o
   6   2  10       53.08       54.69      4.02 o
   7   2  10      596.06      584.98      9.91 o
   8   2  10        2.91        9.86      6.09 o
   9   2  10       88.32       96.35      9.87 o
  10   2  10      490.76      465.08     15.40 o
  11   2  10       59.15       52.80     13.18 o
  12   2  10       52.97       59.23     16.62 o
  13   2  10      189.95      195.18     21.15 o
  14   2  10       78.26       58.84     20.28 o
 -15   3  10       78.22       92.58     21.85 o
 -14   3  10      167.78      151.12     20.62 o
 -13   3  10      130.56      163.67     20.10 o
 -12   3  10       46.25       33.07     16.90 o
 -11   3  10       13.51       -0.33      9.62 o
 -10   3  10     1269.18     1257.38     21.07 o
  -9   3  10      136.38      124.88      7.64 o
  -8   3  10      663.23      593.48     16.80 o
  -7   3  10      833.93      808.36     11.46 o
  -6   3  10     1800.30     1780.59     19.01 o
  -5   3  10     1526.60     1445.73     14.78 o
  -4   3  10     1241.50     1312.98     14.29 o
  -3   3  10     1577.68     1608.22     16.69 o
  -2   3  10     1691.03     1694.51     16.34 o
  -1   3  10      353.15      436.06      6.79 o
   0   3  10       23.01       43.33      3.31 o
   1   3  10     1133.51     1188.59     11.53 o
   2   3  10     3318.67     3208.40     27.37 o
   3   3  10        7.74        2.65      2.75 o
   4   3  10      490.19      498.42      7.29 o
   5   3  10     4339.72     4321.52     38.33 o
   6   3  10      312.38      329.99      9.82 o
   7   3  10     2637.50     2595.17     36.97 o
   8   3  10     1088.81     1098.52     25.70 o
   9   3  10      200.76      210.37     11.56 o
  10   3  10      720.49      719.47     30.41 o
  11   3  10      172.26      185.26     14.89 o
  12   3  10        4.74       26.66     16.41 o
  13   3  10       82.04       61.40     19.28 o
  14   3  10      195.18      238.41     23.81 o
 -15   4  10       15.70      -28.72     28.72 o
 -14   4  10       31.09       47.51     21.00 o
 -13   4  10        5.58       15.15     21.98 o
 -12   4  10      298.46      308.27     21.60 o
 -11   4  10      140.28      124.51     14.43 o
 -10   4  10      269.80      231.14     14.73 o
  -9   4  10      307.58      287.72     12.44 o
  -8   4  10        1.22        2.23      7.09 o
  -7   4  10       23.05       29.22      6.35 o
  -6   4  10       59.51       55.81      5.67 o
  -5   4  10     1004.43      980.11     12.14 o
  -4   4  10      459.94      406.27      8.84 o
  -3   4  10      195.62      197.46      5.50 o
  -2   4  10      167.66      163.69      4.93 o
  -1   4  10       13.96        9.22      2.52 o
   0   4  10     2124.15     2134.71     21.89 o
   1   4  10        6.40        6.35      2.50 o
   2   4  10      395.52      407.98      8.95 o
   3   4  10     1366.16     1350.15     15.95 o
   4   4  10      663.55      672.20      9.75 o
   5   4  10     1035.07     1170.71     40.28 o
   6   4  10        9.11        4.24      6.14 o
   7   4  10       26.13       42.66      7.08 o
   8   4  10       43.50       60.02     12.48 o
   9   4  10        1.04        0.66     13.02 o
  10   4  10      128.28      124.59     18.74 o
  11   4  10       37.09       30.71     29.91 o
  12   4  10       15.05       18.72     17.51 o
  13   4  10      149.70      205.57     22.59 o
 -14   5  10        3.05        9.28     22.87 o
 -13   5  10        0.56        2.27     20.00 o
 -12   5  10       12.20        3.53     18.60 o
 -11   5  10      203.99      226.90     20.55 o
 -10   5  10        3.47       27.90     13.56 o
  -9   5  10       21.58       30.71     12.62 o
  -8   5  10       71.33       83.98     12.15 o
  -7   5  10      622.09      703.10     16.03 o
  -6   5  10      767.83      709.54     13.73 o
  -5   5  10     1610.00     1681.85     24.50 o
  -4   5  10      203.61      210.80      8.10 o
  -3   5  10      497.05      452.89     12.85 o
  -2   5  10     1429.17     1438.64     18.37 o
  -1   5  10        1.61       -4.35      4.35 o
   0   5  10       25.24       38.56      5.84 o
   1   5  10      153.62      166.49      6.14 o
   2   5  10      143.65      143.30      7.27 o
   3   5  10       53.83       57.60      6.36 o
   4   5  10      807.73      815.23     14.36 o
   5   5  10      460.47      470.11     12.10 o
   6   5  10       26.57       31.01      8.30 o
   7   5  10      206.77      190.18     13.56 o
   8   5  10       98.36       96.57     12.91 o
   9   5  10       82.04       61.55     14.51 o
  10   5  10      395.39      439.32     44.19 o
  11   5  10       22.69       17.51     17.78 o
  12   5  10       21.88       12.28     19.69 o
  13   5  10        6.27       22.53     21.74 o
 -13   6  10        8.39       27.41     32.55 o
 -12   6  10      131.33      140.63     21.60 o
 -11   6  10       14.18       11.71     18.35 o
 -10   6  10      245.17      287.17     31.85 o
  -9   6  10       60.98       63.86     15.04 o
  -8   6  10       35.04       36.27     13.28 o
  -7   6  10      116.03      131.65     13.88 o
  -6   6  10       21.43       16.38     11.48 o
  -5   6  10      288.98      324.42     15.25 o
  -4   6  10      121.46      114.10     10.26 o
  -3   6  10      735.00      715.07     16.05 o
  -2   6  10       80.82       64.77      8.12 o
  -1   6  10      205.01      230.64     10.90 o
   0   6  10      638.70      634.05     22.14 o
   1   6  10       82.22       92.07     13.56 o
   2   6  10      176.95      187.64      9.39 o
   3   6  10     1482.77     1464.36     23.41 o
   4   6  10       83.83       69.02     11.41 o
   5   6  10       12.33       14.85     11.15 o
   6   6  10      145.62      130.14     16.03 o
   7   6  10       67.21       84.87     15.20 o
   8   6  10        8.33        0.61     13.22 o
   9   6  10      157.07      155.11     20.31 o
  10   6  10      150.84      148.79     21.21 o
  11   6  10       35.73       25.56     27.05 o
  12   6  10      275.59      278.09     30.39 o
 -11   7  10        6.54        3.26     27.81 o
 -10   7  10        0.26       33.89     21.41 o
  -9   7  10       16.39       24.50     18.26 o
  -8   7  10       42.27       25.79     18.07 o
  -7   7  10        4.54       31.40     14.10 o
  -6   7  10       22.75       20.84     14.04 o
  -5   7  10       14.56        5.17     13.08 o
  -4   7  10      168.34      152.98     20.01 o
  -3   7  10       18.86        4.12     12.22 o
  -2   7  10       29.74       35.75     24.68 o
  -1   7  10       56.82       42.12     27.59 o
   0   7  10        4.53      -15.55     15.55 o
   1   7  10        2.25       19.78     15.02 o
   2   7  10       17.55       24.87     12.28 o
   3   7  10        4.97       17.75     12.59 o
   4   7  10       69.42       40.49     13.73 o
   5   7  10       50.80       51.79     13.57 o
   6   7  10       92.86       84.07     14.99 o
   7   7  10        1.70       20.71     16.99 o
   8   7  10        0.63        9.97     18.83 o
   9   7  10       50.72       54.18     21.96 o
  10   7  10        1.12       23.55     21.27 o
  -9   8  10       10.16       16.65     21.80 o
  -8   8  10       57.92       48.90     20.56 o
  -7   8  10       39.52       39.24     20.10 o
  -6   8  10       17.25       15.19     20.04 o
  -5   8  10        0.39       -8.73     15.72 o
  -4   8  10       28.87        7.11     18.11 o
  -3   8  10      328.55      322.58     26.58 o
  -2   8  10        0.61       -6.46     23.44 o
  -1   8  10        1.78       32.04     18.75 o
   0   8  10      188.55      213.29     33.64 o
   1   8  10        3.70        2.04     17.66 o
   2   8  10       55.64       46.89     21.45 o
   3   8  10        4.31        8.26     17.91 o
   4   8  10        0.53        5.55     15.94 o
   5   8  10        2.23      -13.54     18.07 o
   6   8  10       25.78       27.47     19.24 o
   7   8  10      108.93       96.87     23.38 o
   8   8  10       61.99       34.79     59.93 o
  -7   9  10       67.07       57.06     24.34 o
  -6   9  10        4.98      -12.80     22.01 o
  -5   9  10       41.16       39.95     22.51 o
  -4   9  10       23.03       17.80     29.67 o
  -3   9  10       45.34       -2.84     29.13 o
  -2   9  10      157.12      174.58     34.53 o
  -1   9  10       97.08       82.20     33.05 o
   0   9  10      105.98       84.26     30.45 o
   1   9  10       30.21       35.85     28.27 o
   2   9  10      221.53      183.93     32.63 o
   3   9  10        2.90      -31.60     31.60 o
   4   9  10        1.02      -31.93     31.93 o
   5   9  10       48.97       28.88     21.82 o
   6   9  10        4.56      -25.96     30.61 o
 -16   1  11        3.21      -13.67     20.98 o
 -15   1  11      246.93      249.06     23.43 o
 -14   1  11        1.93       -9.53     20.66 o
 -13   1  11      639.09      631.95     22.61 o
 -12   1  11       20.02       -1.85      9.07 o
 -11   1  11       70.94       80.15      9.05 o
 -10   1  11      570.68      537.32     18.00 o
  -9   1  11      339.98      331.91      9.44 o
  -8   1  11      128.29      104.19      5.27 o
  -7   1  11      147.06      152.62      6.47 o
  -6   1  11      515.14      564.51      8.28 o
  -5   1  11     1367.75     1458.07     16.37 o
  -4   1  11       44.42       73.57      4.18 o
  -3   1  11     5493.90     5303.49     56.90 o
  -2   1  11     1631.81     1682.59     20.15 o
  -1   1  11     2064.55     2098.82     27.94 o
   0   1  11     1839.28     1680.10     18.64 o
   1   1  11      843.39      984.56     11.65 o
   2   1  11     1612.86     1581.76     15.55 o
   3   1  11       24.17       17.00      2.35 o
   4   1  11      309.99      352.66      5.40 o
   5   1  11      100.73      119.39      4.18 o
   6   1  11     1360.30     1286.54     13.14 o
   7   1  11      427.44      434.00      8.60 o
   8   1  11      404.82      392.14     11.33 o
   9   1  11     1524.36     1498.25     25.71 o
  10   1  11      885.44      844.02     29.68 o
  11   1  11       66.52       79.95     11.58 o
  12   1  11      975.01      988.96     25.71 o
  13   1  11       47.24       54.94     14.81 o
  14   1  11      102.36       98.64     15.89 o
 -15   2  11        1.88       -6.10     19.04 o
 -14   2  11       21.16       58.46     24.93 o
 -13   2  11      271.55      308.36     22.13 o
 -12   2  11       38.15       14.59     13.95 o
 -11   2  11      306.08      345.17     13.75 o
 -10   2  11       29.29       31.56      7.75 o
  -9   2  11      390.42      386.46     10.18 o
  -8   2  11      689.34      689.89     11.45 o
  -7   2  11     1052.42     1050.67     12.91 o
  -6   2  11      793.59      688.62      9.48 o
  -5   2  11     2295.57     2373.74     25.33 o
  -4   2  11      102.61       89.71      4.41 o
  -3   2  11      399.81      390.19      5.89 o
  -2   2  11     1573.79     1568.85     15.43 o
  -1   2  11     5482.30     5593.52     45.51 o
   0   2  11      682.34      749.88      9.11 o
   1   2  11     2138.01     2086.75     20.25 o
   2   2  11      799.69      752.63      9.63 o
   3   2  11      647.26      630.74      7.90 o
   4   2  11     1647.37     1612.07     21.94 o
   5   2  11      966.35      949.69     13.16 o
   6   2  11     1014.80      998.17     11.36 o
   7   2  11     1614.03     1639.27     20.61 o
   8   2  11      808.17      850.41     16.66 o
   9   2  11       25.16       35.48      9.47 o
  10   2  11      464.48      489.14     16.32 o
  11   2  11      232.81      236.72     27.93 o
  12   2  11       59.90       24.80     15.79 o
  13   2  11       15.62        6.45     16.89 o
  14   2  11      381.83      440.43     26.02 o
 -15   3  11       28.89       28.99     21.11 o
 -14   3  11       52.33       69.63     20.08 o
 -13   3  11       88.38       87.51     19.56 o
 -12   3  11        9.22       11.85     13.41 o
 -11   3  11        0.34       14.78     12.02 o
 -10   3  11       10.85       18.89      9.96 o
  -9   3  11        2.74        7.21      6.51 o
  -8   3  11      104.16      102.40      6.70 o
  -7   3  11      620.87      593.87     11.60 o
  -6   3  11     1317.55     1275.71     18.62 o
  -5   3  11      240.62      223.99      5.59 o
  -4   3  11      257.58      269.07      8.11 o
  -3   3  11       13.26       14.53      3.69 o
  -2   3  11        8.52       15.68      3.63 o
  -1   3  11      150.34      166.28      5.30 o
   0   3  11       78.57       85.37      3.86 o
   1   3  11      308.25      321.98      6.04 o
   2   3  11        1.85        5.53      3.54 o
   3   3  11        0.02        1.56      3.02 o
   4   3  11      352.53      360.00      8.49 o
   5   3  11       65.55       72.77      4.94 o
   6   3  11        2.34        5.13      5.44 o
   7   3  11        1.87        0.77      8.09 o
   8   3  11      169.93      168.66      9.13 o
   9   3  11       71.24       43.36     10.17 o
  10   3  11        8.70       -1.02     12.02 o
  11   3  11       29.80       15.42     13.89 o
  12   3  11        6.27       -9.13     16.74 o
  13   3  11       37.03       20.47     18.83 o
  14   3  11        1.80       12.31     21.45 o
 -14   4  11       13.70       40.00     21.46 o
 -13   4  11        1.40        3.80     18.61 o
 -12   4  11       16.92       -3.55     17.04 o
 -11   4  11      502.65      495.72     18.89 o
 -10   4  11      232.55      262.35     15.24 o
  -9   4  11       51.93       62.21     14.24 o
  -8   4  11     1782.52     1778.57     26.64 o
  -7   4  11       11.94       10.43      7.31 o
  -6   4  11      252.60      241.51      8.39 o
  -5   4  11     3253.62     3250.71     32.19 o
  -4   4  11       49.39       46.38      4.59 o
  -3   4  11       69.26       86.49      4.51 o
  -2   4  11      337.35      322.36      6.45 o
  -1   4  11      464.94      426.60      7.05 o
   0   4  11      182.32      194.39      5.00 o
   1   4  11        8.11       13.92      3.54 o
   2   4  11     2062.00     2031.61     21.28 o
   3   4  11      321.99      329.11      7.32 o
   4   4  11     3557.77     3606.61     35.57 o
   5   4  11      455.61      484.56     18.82 o
   6   4  11        8.23        2.32      7.14 o
   7   4  11     1373.46     1373.53     22.52 o
   8   4  11        6.69        9.19      9.52 o
   9   4  11        1.85        3.47     11.99 o
  10   4  11      326.45      331.35     17.68 o
  11   4  11      140.17      170.48     39.53 o
  12   4  11       10.85       -5.22     18.42 o
  13   4  11       10.73      -19.01     19.01 o
 -13   5  11       55.35       46.92     21.65 o
 -12   5  11        7.36        6.31     19.49 o
 -11   5  11        8.10       -9.28     17.13 o
 -10   5  11      173.16      161.93     15.29 o
  -9   5  11        0.45      -11.19     12.24 o
  -8   5  11      163.75      153.14     13.89 o
  -7   5  11        0.87        1.00      8.02 o
  -6   5  11      498.38      484.75     13.21 o
  -5   5  11      420.45      381.60     11.01 o
  -4   5  11       42.44       46.98      6.72 o
  -3   5  11     1840.31     1804.14     31.29 o
  -2   5  11       14.04       16.89      6.11 o
  -1   5  11      257.70      259.55      8.11 o
   0   5  11     1764.51     1744.82     25.67 o
   1   5  11        9.74        9.77      6.13 o
   2   5  11      460.55      480.02     12.61 o
   3   5  11      301.69      276.96      9.74 o
   4   5  11      152.21      140.01      7.52 o
   5   5  11       18.34        9.14      7.68 o
   6   5  11       42.68       36.59      8.73 o
   7   5  11      253.72      224.04     14.32 o
   8   5  11       14.41        7.70     12.22 o
   9   5  11      308.75      301.69     17.94 o
  10   5  11      155.25      157.38     18.82 o
  11   5  11       27.56       42.13     18.66 o
  12   5  11      332.90      395.57     26.13 o
 -12   6  11       36.77       58.49     22.24 o
 -11   6  11       72.80       32.98     34.22 o
 -10   6  11       86.85       90.27     18.34 o
  -9   6  11       58.37       20.13     14.24 o
  -8   6  11        7.35       -6.15     13.39 o
  -7   6  11        3.59       -0.18     11.73 o
  -6   6  11       12.19       20.27     15.76 o
  -5   6  11       21.87       17.50      9.41 o
  -4   6  11      124.49      112.71     12.09 o
  -3   6  11       45.38       41.41      8.19 o
  -2   6  11        6.22       13.29      7.75 o
  -1   6  11        8.21       14.78      8.68 o
   0   6  11       31.69       25.94      8.02 o
   1   6  11       29.11       14.85      7.72 o
   2   6  11      505.11      515.45     14.17 o
   3   6  11      198.56      185.89     10.23 o
   4   6  11        3.38        1.43      9.55 o
   5   6  11       85.11      104.79     13.36 o
   6   6  11      144.46      160.08     17.59 o
   7   6  11      172.09      175.97     14.94 o
   8   6  11       33.84       17.09     14.39 o
   9   6  11        0.66       20.21     18.57 o
  10   6  11        6.69        4.79     19.64 o
  11   6  11        2.59        8.57     19.47 o
 -11   7  11       13.88       33.85     22.10 o
 -10   7  11       11.20       20.48     20.46 o
  -9   7  11        3.17       10.65     20.58 o
  -8   7  11      112.57      126.98     17.14 o
  -7   7  11      178.03      183.29     19.52 o
  -6   7  11      322.57      334.13     17.80 o
  -5   7  11       69.99       42.89     14.17 o
  -4   7  11      295.49      332.58     16.58 o
  -3   7  11      244.80      266.97     15.61 o
  -2   7  11       17.66       26.28     16.10 o
  -1   7  11      336.93      378.06     22.02 o
   0   7  11      162.14      192.58     17.95 o
   1   7  11        2.33      -16.96     16.96 o
   2   7  11       34.08       27.72     12.84 o
   3   7  11        8.98        7.77     12.40 o
   4   7  11       20.88       43.55     13.57 o
   5   7  11       34.41       43.78     14.09 o
   6   7  11       51.18       65.35     14.97 o
   7   7  11       93.30      104.55     16.88 o
   8   7  11       16.84       10.60     26.78 o
   9   7  11      180.50      175.47     23.06 o
  10   7  11       24.64       48.28     22.23 o
  -9   8  11       26.45       -5.92     22.55 o
  -8   8  11        0.66       -3.30     19.24 o
  -7   8  11       12.68        3.18     25.73 o
  -6   8  11       65.71       35.20     19.60 o
  -5   8  11       11.57       16.05     15.29 o
  -4   8  11       36.00       42.52     23.02 o
  -3   8  11      174.93      179.40     21.70 o
  -2   8  11        2.67       -1.85     23.30 o
  -1   8  11        5.99       -3.87     26.00 o
   0   8  11        6.09       16.07     17.83 o
   1   8  11        0.80       -7.54     17.71 o
   2   8  11      389.78      377.79     24.69 o
   3   8  11        4.92       -3.09     19.10 o
   4   8  11       58.37       47.82     16.44 o
   5   8  11      104.77      133.90     21.18 o
   6   8  11        1.26       27.31     23.38 o
   7   8  11       63.71       84.39     22.19 o
   8   8  11        1.09      -13.80     21.43 o
  -6   9  11       21.87       37.34     22.05 o
  -5   9  11        0.03      -20.55     20.55 o
  -4   9  11        2.33       29.25     30.70 o
  -3   9  11        0.55       -9.97     29.91 o
  -2   9  11        2.49       -7.46     29.09 o
  -1   9  11        6.62       -0.82     31.19 o
   0   9  11       21.11       31.73     29.75 o
   1   9  11       13.18       12.11     28.27 o
   2   9  11        2.59       44.05     29.83 o
   3   9  11        1.88        6.84     32.63 o
   4   9  11       26.19       57.40     34.03 o
   5   9  11        3.05      -21.28     21.28 o
 -15   0  12        2.44       -4.90     26.25 o
 -14   0  12       28.45       -1.48     26.12 o
 -13   0  12      263.32      236.22     28.97 o
 -12   0  12      105.56       93.90     16.46 o
 -11   0  12      335.20      283.64     23.38 o
 -10   0  12      563.22      454.29     15.63 o
  -9   0  12     1704.58     1671.50     27.88 o
  -8   0  12     1168.25     1217.40     32.77 o
  -7   0  12      165.48      175.61      7.30 o
  -6   0  12     6119.85     6184.72     71.37 o
  -5   0  12      581.36      550.51     10.59 o
  -4   0  12      521.87      488.83     11.02 o
  -3   0  12     3200.18     3084.21     47.50 o
  -2   0  12       63.11       57.81      4.18 o
  -1   0  12     4276.84     4172.35    105.73 o
   0   0  12       82.45      105.87      3.61 o
   1   0  12     3339.42     3673.88     42.13 o
   2   0  12       96.64       94.70     10.00 o
   3   0  12        3.77        9.73      3.71 o
   4   0  12      826.97      801.42     11.90 o
   5   0  12       28.88       26.47      3.89 o
   6   0  12     9682.05     9250.98    106.22 o
   7   0  12     1336.65     1290.17     25.20 o
   8   0  12      177.49      192.13     11.20 o
   9   0  12     2301.94     2248.22     48.58 o
  10   0  12       30.90       31.84     12.99 o
  11   0  12      539.58      547.44     23.36 o
  12   0  12      404.10      431.73     30.82 o
  13   0  12       13.44       12.32     22.37 o
  14   0  12        4.27       15.53     25.38 o
 -15   1  12        3.39        2.29     19.74 o
 -14   1  12      385.25      455.63     24.90 o
 -13   1  12       41.19       18.40     15.80 o
 -12   1  12      164.91      159.40     12.48 o
 -11   1  12       46.80       74.81      9.07 o
 -10   1  12        4.56       16.60      7.60 o
  -9   1  12       19.57       32.78      5.92 o
  -8   1  12      979.49      952.56     14.34 o
  -7   1  12      202.58      191.09      6.08 o
  -6   1  12       17.69       18.85      3.53 o
  -5   1  12     1415.85     1409.44     15.75 o
  -4   1  12     1707.28     1686.42     19.76 o
  -3   1  12      394.15      336.08      6.06 o
  -2   1  12      482.48      481.90      8.55 o
  -1   1  12      553.15      613.90     10.05 o
   0   1  12      278.79      246.68      6.50 o
   1   1  12      172.30      137.85      3.24 o
   2   1  12      957.40     1066.95     11.18 o
   3   1  12      365.95      365.23      5.57 o
   4   1  12      285.27      304.47      6.49 o
   5   1  12     1205.17     1205.49     12.72 o
   6   1  12       42.93       54.21      3.92 o
   7   1  12        2.88       -0.61      5.58 o
   8   1  12       76.08       71.41      6.88 o
   9   1  12        1.16       -8.86      8.86 o
  10   1  12        8.05       17.98      9.65 o
  11   1  12      335.22      340.10     14.79 o
  12   1  12       13.07        1.50     12.65 o
  13   1  12       40.71       18.17     13.70 o
  14   1  12      175.54      198.09     28.04 o
 -15   2  12       20.38       22.29     20.48 o
 -14   2  12        0.82       -2.02     18.14 o
 -13   2  12       44.08       36.38     23.82 o
 -12   2  12       28.24       14.53     13.15 o
 -11   2  12       51.32       42.58     10.82 o
 -10   2  12      228.64      199.53     11.22 o
  -9   2  12       11.42       11.61      7.35 o
  -8   2  12      314.22      288.78     11.04 o
  -7   2  12      614.07      623.74     10.47 o
  -6   2  12      653.32      614.02      9.92 o
  -5   2  12       69.61       67.44      3.89 o
  -4   2  12     1635.56     1699.05     20.39 o
  -3   2  12      464.54      462.24      8.86 o
  -2   2  12       99.62       92.65      2.87 o
  -1   2  12      581.64      607.03      7.02 o
   0   2  12      170.25      191.76      4.00 o
   1   2  12      173.71      186.29      5.30 o
   2   2  12        2.79        2.79      2.18 o
   3   2  12      271.22      251.60      5.27 o
   4   2  12      159.89      156.60      4.50 o
   5   2  12      443.64      450.24      7.76 o
   6   2  12        4.88        9.65      5.81 o
   7   2  12       60.91       75.22      8.46 o
   8   2  12      534.70      473.58     16.81 o
   9   2  12      480.34      487.30     15.81 o
  10   2  12       86.57      109.79     14.74 o
  11   2  12       63.09       65.37     13.19 o
  12   2  12       29.97       16.91     17.51 o
  13   2  12        2.18      -14.23     17.69 o
  14   2  12       35.42       37.01     17.55 o
 -15   3  12       47.92       -3.59     21.93 o
 -14   3  12       53.50       61.45     19.89 o
 -13   3  12      129.16      173.33     30.80 o
 -12   3  12       50.78       58.05     14.45 o
 -11   3  12      224.03      240.70     27.57 o
 -10   3  12      478.31      465.82     15.62 o
  -9   3  12       93.63       93.64      8.73 o
  -8   3  12      881.40      860.80     19.84 o
  -7   3  12       15.42       14.87      6.07 o
  -6   3  12        1.73       -0.04      5.47 o
  -5   3  12      824.00      792.78     11.36 o
  -4   3  12     1469.36     1491.05     17.44 o
  -3   3  12     1029.44     1051.53     13.14 o
  -2   3  12      886.88      866.91      9.93 o
  -1   3  12     1664.54     1627.99     15.69 o
   0   3  12      216.51      217.56      4.89 o
   1   3  12     3509.60     3538.81     31.89 o
   2   3  12     1379.34     1299.18     14.48 o
   3   3  12       70.16       70.60      4.07 o
   4   3  12     4326.02     4265.77     40.25 o
   5   3  12      227.70      234.14      6.29 o
   6   3  12       42.38       50.90      8.54 o
   7   3  12     1159.95     1153.56     22.85 o
   8   3  12      176.77      174.51      9.53 o
   9   3  12       35.71       36.86     10.48 o
  10   3  12       12.42       17.37     16.20 o
  11   3  12      429.59      413.74     18.44 o
  12   3  12       83.63       97.38     23.32 o
  13   3  12      341.73      331.97     43.78 o
 -14   4  12        0.35       24.47     21.48 o
 -13   4  12       71.54       66.05     20.61 o
 -12   4  12       73.61       35.18     18.45 o
 -11   4  12        3.40       -5.38     13.41 o
 -10   4  12       46.54       41.43     12.88 o
  -9   4  12      150.72      147.79     12.11 o
  -8   4  12       92.64       87.26      8.57 o
  -7   4  12      110.34      118.65      8.23 o
  -6   4  12      170.55      164.75      7.44 o
  -5   4  12       15.39       24.82      6.02 o
  -4   4  12      594.94      581.81     11.39 o
  -3   4  12      112.40      106.17      4.79 o
  -2   4  12      126.35      149.29      5.27 o
  -1   4  12     1426.16     1373.87     15.61 o
   0   4  12       68.27       74.87      4.69 o
   1   4  12      182.69      194.56      5.34 o
   2   4  12       27.12       33.30      4.65 o
   3   4  12      666.73      625.89     11.88 o
   4   4  12     2096.50     2133.03     24.61 o
   5   4  12       51.84       53.07      7.50 o
   6   4  12       11.83        7.67      7.81 o
   7   4  12      328.27      320.35     11.58 o
   8   4  12       54.90       83.76     11.08 o
   9   4  12      281.56      313.64     16.27 o
  10   4  12       19.69       17.03     13.42 o
  11   4  12       29.86       56.03     19.24 o
  12   4  12        1.44       13.52     28.00 o
  13   4  12        1.81        7.05     34.32 o
 -13   5  12       66.22       85.25     20.30 o
 -12   5  12       40.62       42.56     36.61 o
 -11   5  12      379.82      402.18     19.92 o
 -10   5  12        7.64       -2.41     13.54 o
  -9   5  12        8.60       -3.02     12.75 o
  -8   5  12      238.41      245.94     17.17 o
  -7   5  12       83.07       66.74      9.13 o
  -6   5  12      151.55      174.16      9.70 o
  -5   5  12       43.21       49.71      7.06 o
  -4   5  12       33.62       32.85      6.77 o
  -3   5  12      325.78      329.35     10.00 o
  -2   5  12      195.76      172.75      7.72 o
  -1   5  12      802.16      779.35     15.94 o
   0   5  12        1.71       -1.66      6.78 o
   1   5  12      182.69      206.91      8.08 o
   2   5  12      648.72      644.37     14.26 o
   3   5  12       27.73       23.66      7.34 o
   4   5  12      185.66      203.95      9.37 o
   5   5  12        8.72       -6.58      7.88 o
   6   5  12       85.05       76.04      8.95 o
   7   5  12      101.13      107.61     14.34 o
   8   5  12      138.40      157.97     14.67 o
   9   5  12       22.80       39.45     18.18 o
  10   5  12       10.82        9.98     14.51 o
  11   5  12      242.54      269.24     23.28 o
  12   5  12        0.66      -12.44     20.55 o
 -12   6  12        4.06      -16.26     27.81 o
 -11   6  12        4.24       26.85     19.58 o
 -10   6  12       80.25       71.93     16.53 o
  -9   6  12      291.91      283.52     21.70 o
  -8   6  12       27.47       26.44     13.33 o
  -7   6  12      103.66       95.86     13.85 o
  -6   6  12      233.81      218.51     14.48 o
  -5   6  12      113.47      129.35      9.86 o
  -4   6  12      548.92      540.92     14.61 o
  -3   6  12      425.20      435.74     13.21 o
  -2   6  12       46.09       46.80      8.26 o
  -1   6  12      191.26      181.09     14.21 o
   0   6  12      204.56      207.53      9.65 o
   1   6  12      122.28      127.99     10.46 o
   2   6  12      209.24      197.75     10.10 o
   3   6  12      674.86      646.37     16.72 o
   4   6  12       24.17       26.28      9.78 o
   5   6  12        1.78       10.63     12.39 o
   6   6  12      231.82      230.26     15.79 o
   7   6  12       81.55      106.37     14.64 o
   8   6  12       56.09       40.38     17.57 o
   9   6  12      280.71      294.10     23.09 o
  10   6  12       42.73       30.34     20.47 o
  11   6  12       84.02       87.82     21.18 o
 -11   7  12       28.04       54.37     23.31 o
 -10   7  12       19.74       14.42     21.87 o
  -9   7  12       13.05        6.59     25.88 o
  -8   7  12        2.79        7.25     15.12 o
  -7   7  12       39.70       29.25     14.74 o
  -6   7  12        2.35       -1.25     13.55 o
  -5   7  12        6.85       15.32     13.10 o
  -4   7  12       26.57       26.70     13.25 o
  -3   7  12       62.39       54.02     12.86 o
  -2   7  12      148.24      113.41     17.67 o
  -1   7  12       61.84       85.96     17.57 o
   0   7  12       14.77        2.19     21.57 o
   1   7  12       69.35       86.66     17.67 o
   2   7  12       82.62       71.73     16.60 o
   3   7  12        3.90        1.62     23.79 o
   4   7  12        3.40        7.02     13.76 o
   5   7  12       54.80       26.71     14.62 o
   6   7  12       17.16       -1.67     21.04 o
   7   7  12        0.26      -15.49     15.49 o
   8   7  12        8.63       -6.15     19.52 o
   9   7  12        2.91      -19.88     19.88 o
  -9   8  12        7.52       19.19     21.91 o
  -8   8  12        0.43       -7.28     27.87 o
  -7   8  12       79.29       98.40     21.98 o
  -6   8  12       24.13       56.26     17.18 o
  -5   8  12        5.03        6.06     20.49 o
  -4   8  12        3.46       20.89     15.13 o
  -3   8  12       60.29       46.81     37.62 o
  -2   8  12        6.01      -14.38     27.81 o
  -1   8  12       21.12       12.27     19.11 o
   0   8  12        9.08       16.52     40.05 o
   1   8  12      171.81      171.18     21.60 o
   2   8  12      178.03      128.22     20.29 o
   3   8  12       16.68       28.39     20.77 o
   4   8  12       14.28       22.51     15.75 o
   5   8  12        3.03       24.49     23.86 o
   6   8  12       69.91       86.64     24.39 o
   7   8  12       14.55       38.34     21.37 o
  -5   9  12        3.60      -20.09     21.55 o
  -4   9  12        1.21       -3.91     29.42 o
  -3   9  12        6.89      -17.39     29.38 o
  -2   9  12        0.18      -11.17     29.38 o
  -1   9  12       78.38       86.77     33.87 o
   0   9  12        7.55        4.37     29.95 o
   1   9  12       52.23       64.73     31.31 o
   2   9  12       13.48       25.42     29.71 o
   3   9  12        0.85        7.38     30.24 o
   4   9  12      123.82      161.11     34.73 o
 -15   1  13       12.62       14.07     20.10 o
 -14   1  13        0.78       12.28     19.07 o
 -13   1  13        1.93       26.64     16.68 o
 -12   1  13        1.50       -0.25     11.16 o
 -11   1  13       31.43       41.93     10.38 o
 -10   1  13        2.07       -4.10      8.05 o
  -9   1  13     1441.11     1474.23     22.69 o
  -8   1  13       65.21       65.59      5.69 o
  -7   1  13     2729.82     2707.11     29.04 o
  -6   1  13      741.58      740.63     11.85 o
  -5   1  13      197.04      209.06      6.40 o
  -4   1  13     3521.70     3301.10     33.18 o
  -3   1  13      116.54      122.89      3.78 o
  -2   1  13       51.21       49.05      4.11 o
  -1   1  13        4.58        5.32      2.97 o
   0   1  13        5.76        9.91      3.06 o
   1   1  13      415.71      377.17      5.71 o
   2   1  13      137.03      161.10      3.85 o
   3   1  13     1574.64     1546.53     15.84 o
   4   1  13      593.61      568.49      8.13 o
   5   1  13     1351.85     1254.20     16.01 o
   6   1  13     1914.29     1899.15     23.74 o
   7   1  13       10.42        8.44      6.12 o
   8   1  13     1111.05     1101.70     17.57 o
   9   1  13      482.85      452.26     14.55 o
  10   1  13        2.49        5.36     10.38 o
  11   1  13      186.45      181.58     11.51 o
  12   1  13        5.42       15.87     13.01 o
  13   1  13      105.90      132.74     20.32 o
  14   1  13        4.86        4.62     15.78 o
 -15   2  13       45.13       54.08     26.25 o
 -14   2  13        3.28       10.00     19.39 o
 -13   2  13      237.81      217.14     21.11 o
 -12   2  13       44.72       42.27     13.30 o
 -11   2  13      536.58      562.80     20.80 o
 -10   2  13        1.81        6.55      9.54 o
  -9   2  13      107.73       84.35      8.37 o
  -8   2  13       36.08       32.39      6.44 o
  -7   2  13      757.39      838.11     14.59 o
  -6   2  13      867.98      810.74     12.92 o
  -5   2  13      106.98      111.61      5.39 o
  -4   2  13      672.45      682.39     10.49 o
  -3   2  13        7.56        6.05      3.75 o
  -2   2  13     1016.81     1000.12     10.57 o
  -1   2  13     1525.25     1474.53     13.11 o
   0   2  13     1024.42     1032.06     11.06 o
   1   2  13     1175.14     1150.35     12.24 o
   2   2  13     3613.88     3602.77     36.38 o
   3   2  13       25.64       20.29      3.52 o
   4   2  13     1832.53     1798.47     17.69 o
   5   2  13     2513.59     2294.10     38.04 o
   6   2  13      715.95      763.78     19.55 o
   7   2  13      218.18      238.15     11.11 o
   8   2  13      310.69      319.90     10.55 o
   9   2  13        5.58       -9.91      9.91 o
  10   2  13      309.32      315.33     15.58 o
  11   2  13      562.74      570.94     27.68 o
  12   2  13       42.30       40.62     18.31 o
  13   2  13      215.13      244.20     48.35 o
 -14   3  13        0.14       -8.31     24.56 o
 -13   3  13       46.51       33.19     19.24 o
 -12   3  13      309.29      257.48     16.82 o
 -11   3  13       75.86       73.15     11.41 o
 -10   3  13      270.42      275.14     12.97 o
  -9   3  13       41.41       29.81      8.47 o
  -8   3  13        2.23        3.34      7.30 o
  -7   3  13      211.88      207.25      7.89 o
  -6   3  13      149.60      169.04      7.06 o
  -5   3  13        1.03        3.84      5.31 o
  -4   3  13       31.27       25.11      4.53 o
  -3   3  13      298.55      314.07      6.96 o
  -2   3  13      655.18      622.70      7.64 o
  -1   3  13      226.25      211.35      4.73 o
   0   3  13      223.29      205.93      4.69 o
   1   3  13       24.37       30.30      4.14 o
   2   3  13      129.19      127.63      4.71 o
   3   3  13       42.71       56.52      4.49 o
   4   3  13      170.30      184.06      5.69 o
   5   3  13       69.32       76.04      9.96 o
   6   3  13       34.54       41.98      7.21 o
   7   3  13        7.59        7.04      7.82 o
   8   3  13       50.70       61.35      8.63 o
   9   3  13        1.53        6.47     10.53 o
  10   3  13       49.22       53.02     13.77 o
  11   3  13        9.31       22.05     14.38 o
  12   3  13        0.71       29.72     19.09 o
  13   3  13        0.75       18.16     19.02 o
 -14   4  13      117.03      139.35     32.18 o
 -13   4  13       20.14       31.00     19.16 o
 -12   4  13        7.92       18.56     15.10 o
 -11   4  13      245.56      230.36     23.38 o
 -10   4  13        0.76        1.33     12.47 o
  -9   4  13       80.90       81.44     10.93 o
  -8   4  13      170.59      149.02      9.42 o
  -7   4  13       41.35       29.70      7.74 o
  -6   4  13       19.56        8.29      9.79 o
  -5   4  13      148.88      156.96      7.30 o
  -4   4  13     1197.94     1253.04     16.21 o
  -3   4  13        9.78        6.42      4.69 o
  -2   4  13      788.31      805.84     12.70 o
  -1   4  13     1474.87     1402.05     15.87 o
   0   4  13      146.88      132.57      5.14 o
   1   4  13     1541.00     1565.76     19.83 o
   2   4  13       87.97       79.02      5.46 o
   3   4  13        3.60        1.12      6.07 o
   4   4  13      599.66      631.89     12.54 o
   5   4  13      111.51       90.56     11.38 o
   6   4  13       28.95       37.72      8.29 o
   7   4  13      125.00      113.83      9.27 o
   8   4  13     1023.25     1026.79     22.62 o
   9   4  13       90.45      111.42     15.26 o
  10   4  13      103.33      102.61     15.97 o
  11   4  13      399.36      379.83     38.36 o
  12   4  13        6.38        6.81     19.62 o
 -13   5  13       52.24       52.14     22.14 o
 -12   5  13      120.07      162.89     38.15 o
 -11   5  13       35.35       14.88     15.43 o
 -10   5  13       17.41       11.98     14.04 o
  -9   5  13      294.26      283.19     16.60 o
  -8   5  13       22.76       23.44     10.81 o
  -7   5  13       55.85       54.16      9.05 o
  -6   5  13      565.52      569.22     16.76 o
  -5   5  13       17.75       23.67      7.27 o
  -4   5  13      436.23      423.02     10.96 o
  -3   5  13       75.21       61.83      7.42 o
  -2   5  13       48.31       33.03      6.60 o
  -1   5  13       99.98       95.05      7.85 o
   0   5  13        3.22        0.72      7.09 o
   1   5  13      378.70      364.27     10.81 o
   2   5  13       11.22        1.53      7.16 o
   3   5  13      463.47      478.33     13.70 o
   4   5  13       69.42       66.10      8.18 o
   5   5  13       65.54       61.90      9.03 o
   6   5  13      562.51      548.55     16.95 o
   7   5  13       36.75       47.17     12.27 o
   8   5  13      244.69      283.79     17.57 o
   9   5  13      194.12      200.28     16.07 o
  10   5  13        1.01      -12.44     16.10 o
  11   5  13       12.15        3.80     20.90 o
  12   5  13        8.49      -20.79     20.79 o
 -12   6  13       12.98       30.95     46.52 o
 -11   6  13        8.81       -8.71     20.46 o
 -10   6  13        1.49      -15.14     15.14 o
  -9   6  13        4.91       20.13     14.70 o
  -8   6  13        0.28       -0.39     15.93 o
  -7   6  13      125.69      116.57     14.06 o
  -6   6  13        0.52      -11.75     11.75 o
  -5   6  13       62.28       51.85      9.52 o
  -4   6  13      308.25      319.69     11.50 o
  -3   6  13       49.45       52.88      8.75 o
  -2   6  13        7.20       11.77      8.07 o
  -1   6  13       50.64       65.52      9.73 o
   0   6  13       93.17       92.10      8.90 o
   1   6  13       31.47       38.83      9.68 o
   2   6  13       60.46       64.44      9.18 o
   3   6  13      206.07      202.95     10.43 o
   4   6  13      153.33      147.27     10.53 o
   5   6  13       11.02       -5.19     13.72 o
   6   6  13       16.30       -5.43     12.93 o
   7   6  13       36.93       26.52     14.12 o
   8   6  13       51.17       35.60     15.54 o
   9   6  13       38.18       40.06     16.62 o
  10   6  13        8.41       -6.79     21.22 o
 -10   7  13       55.84       22.54     21.08 o
  -9   7  13        1.32       -8.08     20.22 o
  -8   7  13       63.03       87.72     16.22 o
  -7   7  13       96.91      115.30     32.97 o
  -6   7  13       34.89       49.95     24.90 o
  -5   7  13       10.02        0.42     13.58 o
  -4   7  13       46.75       47.25     13.94 o
  -3   7  13      146.63      140.95     14.22 o
  -2   7  13      154.65      142.81     34.71 o
  -1   7  13      347.96      280.04     33.11 o
   0   7  13      132.98      130.06     17.14 o
   1   7  13       48.24       86.66     27.21 o
   2   7  13       14.39       -5.88     17.05 o
   3   7  13      218.07      248.88     16.24 o
   4   7  13       32.92       41.76     16.18 o
   5   7  13       28.27       42.26     14.92 o
   6   7  13      270.82      295.25     18.85 o
   7   7  13       32.59       27.10     24.38 o
   8   7  13        1.43      -12.36     19.95 o
   9   7  13       30.53       10.21     42.13 o
  -8   8  13       10.84      -12.01     27.17 o
  -7   8  13       22.39       22.89     20.14 o
  -6   8  13       70.10       56.67     18.52 o
  -5   8  13       11.03       14.03     15.70 o
  -4   8  13      127.13      119.33     16.60 o
  -3   8  13        0.22       -7.88     20.01 o
  -2   8  13       30.44       19.97     19.12 o
  -1   8  13       20.12       -7.88     18.83 o
   0   8  13        1.83       -0.15     19.12 o
   1   8  13       82.24      111.71     21.54 o
   2   8  13        5.87       13.89     19.59 o
   3   8  13      119.81       97.43     24.35 o
   4   8  13        0.26        1.16     16.42 o
   5   8  13        0.59        7.08     17.44 o
   6   8  13        8.64       20.35     23.73 o
   7   8  13       12.05       28.55     21.27 o
  -5   9  13        0.67       14.17     34.82 o
  -4   9  13        0.01      -29.01     29.01 o
  -3   9  13       18.35        4.53     30.86 o
  -2   9  13        5.00        6.30     30.28 o
  -1   9  13        6.51      -22.53     22.53 o
   0   9  13       32.52       36.18     33.50 o
   1   9  13        5.57      -31.77     31.77 o
   2   9  13        0.04        7.50     32.88 o
   3   9  13        4.85      -26.08     33.13 o
 -15   0  14        5.11       18.17     29.17 o
 -14   0  14       64.96       77.67     25.92 o
 -13   0  14       63.13       15.49     24.52 o
 -12   0  14     1089.17     1147.98     35.34 o
 -11   0  14       41.20       24.89     14.58 o
 -10   0  14      654.40      657.69     45.82 o
  -9   0  14       44.39       62.02     10.03 o
  -8   0  14        9.31       10.64      8.41 o
  -7   0  14     2300.81     2133.68     58.61 o
  -6   0  14       52.90       59.87      9.33 o
  -5   0  14       88.23       70.10      6.61 o
  -4   0  14     2164.80     2072.31     33.54 o
  -3   0  14       74.51       88.75      4.95 o
  -2   0  14     1108.43     1181.34     19.27 o
  -1   0  14      136.56      130.00      8.74 o
   0   0  14     3797.18     3642.71     46.21 o
   1   0  14     2219.90     2303.77     27.02 o
   2   0  14      135.55      134.65      5.82 o
   3   0  14     2464.36     2437.16     32.96 o
   4   0  14       67.38       84.89      7.40 o
   5   0  14     2203.85     2067.12    102.86 o
   6   0  14      167.78      167.31      9.25 o
   7   0  14     2641.60     2490.00     50.40 o
   8   0  14      389.45      365.89     14.37 o
   9   0  14       23.37       45.76     13.26 o
  10   0  14      353.04      361.39     19.72 o
  11   0  14       44.50       47.57     16.39 o
  12   0  14      168.39      146.23     26.49 o
  13   0  14      268.69      221.10     29.75 o
 -15   1  14        1.65      -19.64     19.64 o
 -14   1  14      161.24      186.80     34.71 o
 -13   1  14        2.08      -14.20     14.20 o
 -12   1  14        8.36      -12.69     12.69 o
 -11   1  14      367.93      303.77     13.13 o
 -10   1  14      398.33      377.41     17.12 o
  -9   1  14      180.80      158.93      8.18 o
  -8   1  14      359.81      388.27     10.47 o
  -7   1  14        3.55        6.36      5.52 o
  -6   1  14      264.20      280.38      7.45 o
  -5   1  14      566.08      536.60      9.46 o
  -4   1  14     1188.57     1207.19     15.11 o
  -3   1  14      192.72      164.97      5.62 o
  -2   1  14      244.66      253.60      6.47 o
  -1   1  14      740.29      752.64     12.22 o
   0   1  14       89.74       88.14      3.95 o
   1   1  14     1806.72     1713.31     17.82 o
   2   1  14        1.46        0.76      2.80 o
   3   1  14        0.34       -0.84      3.27 o
   4   1  14        1.93       -0.43      3.13 o
   5   1  14      929.59      946.09     12.96 o
   6   1  14       70.86       86.12      6.87 o
   7   1  14       24.23       24.70      6.43 o
   8   1  14      207.41      221.29      8.80 o
   9   1  14       42.75       32.62      9.74 o
  10   1  14      200.37      154.56     14.82 o
  11   1  14      455.61      491.91     14.62 o
  12   1  14        0.99       21.99     20.95 o
  13   1  14       17.12        6.36     15.33 o
 -15   2  14       27.16       42.58     21.80 o
 -14   2  14        2.34      -18.64     18.64 o
 -13   2  14        2.79       -5.86     14.32 o
 -12   2  14       30.26       16.17     11.96 o
 -11   2  14        1.26       -7.15     10.84 o
 -10   2  14      273.44      271.52     12.29 o
  -9   2  14      210.68      213.67      9.81 o
  -8   2  14       25.00       27.32      6.68 o
  -7   2  14      222.99      222.24     12.01 o
  -6   2  14      246.01      249.48      7.31 o
  -5   2  14       61.25       73.48      5.22 o
  -4   2  14       19.92       12.26      4.20 o
  -3   2  14      218.03      231.41      6.29 o
  -2   2  14        2.32        5.13      2.46 o
  -1   2  14       68.05       70.05      2.62 o
   0   2  14      508.42      523.14      7.59 o
   1   2  14        5.78        8.26      2.96 o
   2   2  14      746.10      750.82     10.46 o
   3   2  14      936.43      925.27     12.04 o
   4   2  14       26.94       30.97      4.47 o
   5   2  14      824.91      831.13     13.26 o
   6   2  14     1121.47     1078.54     16.39 o
   7   2  14      610.12      594.72     13.02 o
   8   2  14       25.56       24.98      8.28 o
   9   2  14       12.04       14.80      9.81 o
  10   2  14        0.30      -11.20     11.20 o
  11   2  14        1.35        8.11     13.99 o
  12   2  14      124.68      102.85     19.53 o
  13   2  14       26.65       36.73     16.28 o
 -14   3  14      195.70      222.81     23.97 o
 -13   3  14       15.69        8.68     18.60 o
 -12   3  14       37.65       46.20     16.29 o
 -11   3  14      107.23      106.29     11.87 o
 -10   3  14       89.96      130.41     11.41 o
  -9   3  14      334.18      283.39     10.73 o
  -8   3  14      216.02      220.94      9.49 o
  -7   3  14       36.17       49.47      6.62 o
  -6   3  14      153.28      166.09      7.12 o
  -5   3  14     1090.40     1123.11     16.02 o
  -4   3  14      535.03      528.16     10.21 o
  -3   3  14        7.69        4.33      4.07 o
  -2   3  14     2439.57     2376.36     22.41 o
  -1   3  14      707.94      691.82      9.13 o
   0   3  14       19.82       20.35      3.68 o
   1   3  14     1591.68     1524.61     16.35 o
   2   3  14      414.73      423.63      7.74 o
   3   3  14       80.50       89.51      5.29 o
   4   3  14      311.16      308.13      7.67 o
   5   3  14      564.94      556.98     13.48 o
   6   3  14      149.02      172.14      8.15 o
   7   3  14      429.12      428.93     12.21 o
   8   3  14      600.22      582.99     16.39 o
   9   3  14      223.61      250.18     14.47 o
  10   3  14      377.27      398.28     18.35 o
  11   3  14      199.93      179.85     16.18 o
  12   3  14       12.57       19.50     19.58 o
  13   3  14      329.42      369.35     38.34 o
 -14   4  14        9.50       30.70     42.54 o
 -13   4  14       43.60       18.18     38.30 o
 -12   4  14      161.45      182.28     17.28 o
 -11   4  14       62.98       41.87     13.86 o
 -10   4  14      106.80      126.66     17.60 o
  -9   4  14       45.74       20.44     10.09 o
  -8   4  14        0.76       -8.04      8.04 o
  -7   4  14        9.83        1.47      7.36 o
  -6   4  14      529.26      481.90     12.69 o
  -5   4  14      268.55      231.99      8.18 o
  -4   4  14       68.81       72.40      6.37 o
  -3   4  14       54.38       46.08      4.95 o
  -2   4  14       19.75       30.12      4.90 o
  -1   4  14       11.66        7.53      5.18 o
   0   4  14      318.24      312.30      8.43 o
   1   4  14        0.84       -0.32      5.41 o
   2   4  14       32.11       26.69      5.26 o
   3   4  14     1384.97     1320.51     18.83 o
   4   4  14      463.75      439.89     11.34 o
   5   4  14      230.04      235.81     16.05 o
   6   4  14      199.60      198.75     14.65 o
   7   4  14       83.64      114.15     10.06 o
   8   4  14      169.90      193.72     12.77 o
   9   4  14      512.95      500.93     28.44 o
  10   4  14        1.76       28.06     15.29 o
  11   4  14       13.43      -17.53     17.92 o
  12   4  14       20.08       -2.37     19.62 o
 -13   5  14        0.09      -19.63     19.63 o
 -12   5  14        2.75      -19.37     19.37 o
 -11   5  14       12.87       -3.38     15.23 o
 -10   5  14       10.26       37.32     14.75 o
  -9   5  14       47.75       45.96     13.97 o
  -8   5  14      196.56      146.71     11.99 o
  -7   5  14      762.16      802.70     17.30 o
  -6   5  14      215.38      180.82     10.03 o
  -5   5  14      321.92      343.46     10.02 o
  -4   5  14      195.22      209.06      8.62 o
  -3   5  14       10.82        2.23      7.18 o
  -2   5  14      439.58      477.48     12.74 o
  -1   5  14        2.24       -7.25      7.25 o
   0   5  14        2.69       16.04      7.43 o
   1   5  14       27.56       21.10      7.25 o
   2   5  14        0.29       -7.20      7.20 o
   3   5  14        5.61        1.39      8.87 o
   4   5  14        0.95       -8.17      8.17 o
   5   5  14      146.72      160.13      9.63 o
   6   5  14        1.03       -7.85      9.13 o
   7   5  14       49.73       52.51     13.62 o
   8   5  14      370.08      371.46     17.74 o
   9   5  14      105.58       91.91     16.36 o
  10   5  14      130.75      163.98     17.42 o
  11   5  14       70.58       81.23     33.42 o
 -11   6  14        0.61      -10.73     20.59 o
 -10   6  14       55.29       46.20     24.62 o
  -9   6  14      112.11      124.15     16.59 o
  -8   6  14       43.96       41.81     13.79 o
  -7   6  14      115.02      111.05     14.04 o
  -6   6  14        2.82       -0.48     12.12 o
  -5   6  14        7.93        4.91     10.14 o
  -4   6  14      126.43      112.40      9.91 o
  -3   6  14       79.08       88.45      9.47 o
  -2   6  14        1.47       -3.71     13.43 o
  -1   6  14       35.66       35.67      9.91 o
   0   6  14      282.29      296.33     11.17 o
   1   6  14        6.32       -6.02      9.70 o
   2   6  14       56.41       80.81      9.62 o
   3   6  14      503.65      519.95     14.55 o
   4   6  14      281.90      252.10     12.55 o
   5   6  14       83.46      104.69     14.53 o
   6   6  14      232.84      207.62     16.32 o
   7   6  14       28.66       21.32     15.00 o
   8   6  14      182.33      149.40     17.33 o
   9   6  14       39.20       21.86     22.77 o
  10   6  14       49.25       86.76     28.04 o
 -10   7  14        0.06      -11.76     20.94 o
  -9   7  14       74.06       77.75     17.66 o
  -8   7  14        3.08        7.02     15.33 o
  -7   7  14       20.17       23.30     15.41 o
  -6   7  14        3.03       -1.89     14.30 o
  -5   7  14        0.07       -0.48     18.88 o
  -4   7  14        6.82       15.26     13.08 o
  -3   7  14       66.11       57.89     14.04 o
  -2   7  14       33.26       12.53     16.25 o
  -1   7  14        0.92       19.62     17.26 o
   0   7  14       27.42       -3.59     16.87 o
   1   7  14       11.39       -5.18     16.35 o
   2   7  14       17.34       20.91     18.07 o
   3   7  14      102.16       74.01     15.34 o
   4   7  14        0.85       -8.07     13.66 o
   5   7  14        1.66        2.77     14.90 o
   6   7  14       13.16       36.87     16.00 o
   7   7  14       24.93       11.50     16.98 o
   8   7  14       23.66       27.80     21.12 o
  -8   8  14       43.52       23.59     33.81 o
  -7   8  14       21.31       35.36     17.13 o
  -6   8  14        4.17        7.37     18.55 o
  -5   8  14        4.78        1.00     16.17 o
  -4   8  14       38.60       49.83     16.23 o
  -3   8  14       48.98       49.63     19.71 o
  -2   8  14        0.84       -0.90     20.08 o
  -1   8  14        0.32      -14.78     21.01 o
   0   8  14       77.98       60.32     20.24 o
   1   8  14        3.97       33.73     20.63 o
   2   8  14        2.59        5.00     19.93 o
   3   8  14       48.20       39.11     25.09 o
   4   8  14        1.34      -17.85     21.34 o
   5   8  14       14.31        9.33     16.89 o
   6   8  14      112.66      125.77     23.00 o
  -3   9  14        2.25       -3.69     22.65 o
  -2   9  14      121.42      151.81     41.08 o
  -1   9  14       26.56       31.82     59.17 o
   0   9  14       27.26       48.86     23.26 o
   1   9  14       49.08       52.60     22.80 o
   2   9  14       17.58       -7.09     30.61 o
 -15   1  15      148.30      188.65     22.14 o
 -14   1  15        2.76       31.80     43.26 o
 -13   1  15      154.42      160.58     16.41 o
 -12   1  15       52.47       44.22     11.40 o
 -11   1  15        2.28        9.65     10.57 o
 -10   1  15      441.67      420.29     13.93 o
  -9   1  15        5.57        6.58      6.94 o
  -8   1  15      162.92      144.05      7.47 o
  -7   1  15      164.93      143.75      6.82 o
  -6   1  15        0.49       -2.73      5.01 o
  -5   1  15      379.30      424.23      8.76 o
  -4   1  15     1592.94     1525.98     18.36 o
  -3   1  15     3844.86     3807.27     41.45 o
  -2   1  15        8.70        6.87      4.95 o
  -1   1  15      275.25      283.01      7.56 o
   0   1  15     2719.96     2673.33     31.78 o
   1   1  15       49.18       62.11      6.49 o
   2   1  15     1385.54     1354.49     14.04 o
   3   1  15      497.72      460.54      7.30 o
   4   1  15       21.21       15.79      4.16 o
   5   1  15      696.84      672.19     12.01 o
   6   1  15        8.46        6.63      6.07 o
   7   1  15        0.98       -3.83      6.71 o
   8   1  15      120.38      113.24      8.05 o
   9   1  15      429.68      440.91     12.49 o
  10   1  15      313.43      357.84     12.66 o
  11   1  15        3.50        8.97     12.54 o
  12   1  15      525.82      526.51     19.93 o
  13   1  15       35.94       60.60     16.08 o
 -14   2  15       65.05       52.68     20.60 o
 -13   2  15       46.52       55.14     15.73 o
 -12   2  15      179.17      161.02     13.59 o
 -11   2  15       99.07      126.73     12.12 o
 -10   2  15        8.68        7.54      9.67 o
  -9   2  15       59.81       69.87      8.40 o
  -8   2  15       34.03       47.21      6.84 o
  -7   2  15      297.32      318.77      8.69 o
  -6   2  15      121.30      103.78      6.19 o
  -5   2  15     2075.16     2041.84     24.58 o
  -4   2  15      188.91      187.06      5.75 o
  -3   2  15       21.33       16.26      3.84 o
  -2   2  15     1118.14     1028.72     10.32 o
  -1   2  15      678.98      731.55      9.01 o
   0   2  15      397.56      404.61      7.68 o
   1   2  15       44.19       34.22      3.71 o
   2   2  15      156.13      161.37      4.77 o
   3   2  15        6.67        9.02      3.10 o
   4   2  15      123.56      130.84      5.57 o
   5   2  15      554.38      505.55     10.78 o
   6   2  15      390.04      417.79     10.85 o
   7   2  15      421.66      424.65     11.12 o
   8   2  15     1666.65     1701.51     26.11 o
   9   2  15       65.18       68.54     11.07 o
  10   2  15      771.09      791.73     21.63 o
  11   2  15        7.05       -9.46     14.65 o
  12   2  15        1.81       36.40     17.31 o
  13   2  15       47.41       66.96     16.64 o
 -14   3  15        7.50      -19.93     19.93 o
 -13   3  15       64.01       64.83     20.16 o
 -12   3  15       13.93       33.08     28.14 o
 -11   3  15        8.03       13.03     11.11 o
 -10   3  15        0.01       -4.83     11.42 o
  -9   3  15       77.16       74.94      9.13 o
  -8   3  15      164.90      128.84     11.53 o
  -7   3  15      249.51      261.67      8.64 o
  -6   3  15     1341.50     1273.49     18.04 o
  -5   3  15      502.59      485.25     10.68 o
  -4   3  15      219.91      232.45      6.90 o
  -3   3  15       15.18       19.13      4.23 o
  -2   3  15      133.08      125.97      4.59 o
  -1   3  15      127.25      116.80      6.18 o
   0   3  15        3.87        7.08      3.74 o
   1   3  15       12.32       15.76      3.88 o
   2   3  15       78.89       77.04      5.42 o
   3   3  15       94.50       88.04      5.39 o
   4   3  15       99.99       93.37      6.55 o
   5   3  15       11.86        5.48      6.66 o
   6   3  15       72.02       68.15      9.35 o
   7   3  15       47.99       52.72      8.69 o
   8   3  15        0.05       14.69      9.32 o
   9   3  15       13.46       21.84     11.56 o
  10   3  15       85.82       90.78     14.39 o
  11   3  15       13.15       20.51     14.20 o
  12   3  15        2.52      -11.26     19.95 o
 -13   4  15        0.35      -12.62     19.06 o
 -12   4  15        0.75      -14.52     14.52 o
 -11   4  15        0.07       13.15     13.73 o
 -10   4  15       96.50      116.75     12.35 o
  -9   4  15        0.77        6.62     10.32 o
  -8   4  15      266.36      275.78     10.94 o
  -7   4  15      220.87      239.07     12.95 o
  -6   4  15      102.33       82.77      7.95 o
  -5   4  15      848.91      814.97     14.25 o
  -4   4  15       46.08       45.84      5.90 o
  -3   4  15       25.83       16.25      5.51 o
  -2   4  15     1508.79     1490.55     18.09 o
  -1   4  15       47.67       38.45      5.64 o
   0   4  15       46.79       36.74      5.16 o
   1   4  15      206.79      205.49      6.58 o
   2   4  15      428.81      450.82     10.81 o
   3   4  15      324.44      316.70      9.15 o
   4   4  15      201.96      183.76      8.22 o
   5   4  15      312.59      312.19     10.73 o
   6   4  15        8.97        2.09      8.69 o
   7   4  15      632.73      633.60     16.38 o
   8   4  15       21.49       22.57     11.11 o
   9   4  15       39.29       41.27     14.78 o
  10   4  15      326.08      339.44     22.59 o
  11   4  15       12.79        8.08     16.43 o
  12   4  15        7.81       13.84     21.34 o
 -12   5  15        7.87        3.07     19.91 o
 -11   5  15       30.89       37.43     15.74 o
 -10   5  15       75.18       68.81     15.07 o
  -9   5  15       65.45       26.73     13.72 o
  -8   5  15       50.11       43.81     11.28 o
  -7   5  15        1.30        8.82      9.21 o
  -6   5  15       18.13       16.95      9.99 o
  -5   5  15        3.67        8.64      7.36 o
  -4   5  15      125.85      119.18      8.72 o
  -3   5  15      306.81      326.51     10.52 o
  -2   5  15       21.47       19.84      7.27 o
  -1   5  15       47.44       41.74      8.75 o
   0   5  15      315.56      330.49     10.37 o
   1   5  15       40.02       22.98      9.13 o
   2   5  15       75.29       77.64      7.87 o
   3   5  15      343.88      325.99     11.28 o
   4   5  15      281.47      281.56     10.69 o
   5   5  15       64.38       45.69      9.30 o
   6   5  15        6.42       -5.69      9.60 o
   7   5  15       70.83       67.74     15.11 o
   8   5  15        3.97        4.03     13.72 o
   9   5  15        1.33       12.68     19.00 o
  10   5  15       25.91       20.92     17.30 o
  11   5  15        1.29       16.88     21.94 o
 -11   6  15       30.72       20.88     21.31 o
 -10   6  15       78.63       73.96     16.83 o
  -9   6  15        5.34       12.80     14.98 o
  -8   6  15       14.34       -2.73     13.82 o
  -7   6  15       18.36       15.91     13.48 o
  -6   6  15       21.30       37.85     12.77 o
  -5   6  15       13.10       -3.53      9.32 o
  -4   6  15        0.10       -8.97      8.97 o
  -3   6  15       52.39       67.25      9.40 o
  -2   6  15       29.54       10.61     10.74 o
  -1   6  15       43.32       31.34     11.06 o
   0   6  15       30.93       24.43     10.31 o
   1   6  15       78.22       65.99     10.34 o
   2   6  15      120.94      123.98     10.26 o
   3   6  15       29.23       12.31      9.89 o
   4   6  15        4.91       16.20      9.87 o
   5   6  15      211.16      192.72     14.95 o
   6   6  15       19.39       10.18     15.95 o
   7   6  15        0.20        9.20     14.53 o
   8   6  15        0.15       12.09     16.43 o
   9   6  15        1.12       10.13     16.66 o
  -9   7  15       67.92       68.05     17.71 o
  -8   7  15      121.06      115.64     16.89 o
  -7   7  15      344.72      338.00     19.11 o
  -6   7  15      115.18      136.97     15.96 o
  -5   7  15        1.09       13.47     16.62 o
  -4   7  15       31.46       30.20     15.96 o
  -3   7  15        9.97       17.18     16.95 o
  -2   7  15        9.11       45.25     18.04 o
  -1   7  15       22.28       27.86     16.97 o
   0   7  15      211.79      203.05     28.29 o
   1   7  15        2.64        3.83     17.50 o
   2   7  15       75.07       72.59     19.78 o
   3   7  15      152.35      172.92     15.77 o
   4   7  15       94.71      129.46     16.09 o
   5   7  15       84.03      101.49     15.60 o
   6   7  15       23.87        8.81     16.18 o
   7   7  15       40.47       36.42     16.58 o
   8   7  15       58.57       48.71     22.75 o
  -7   8  15        4.90       20.16     17.84 o
  -6   8  15        0.18        8.20     16.57 o
  -5   8  15       25.12       17.65     20.90 o
  -4   8  15        0.67       -5.65     22.54 o
  -3   8  15       64.55       71.94     21.07 o
  -2   8  15       21.66       30.12     27.21 o
  -1   8  15        6.53       26.65     20.89 o
   0   8  15       54.18       51.00     21.07 o
   1   8  15        2.74       -4.52     19.71 o
   2   8  15       72.98       83.72     21.16 o
   3   8  15       23.53       10.07     23.36 o
   4   8  15        9.76        9.56     15.83 o
   5   8  15      124.94      111.50     18.81 o
 -14   0  16        1.27        3.38     27.36 o
 -13   0  16      235.55      271.22     22.19 o
 -12   0  16       72.35       69.46     17.43 o
 -11   0  16        0.96        7.51     14.60 o
 -10   0  16      166.46      119.64     15.16 o
  -9   0  16        9.71       17.54     10.17 o
  -8   0  16      145.62      205.64     12.15 o
  -7   0  16      807.33      751.83     21.71 o
  -6   0  16     1485.89     1526.49     27.69 o
  -5   0  16      637.69      676.34     15.43 o
  -4   0  16      128.48      167.42      7.08 o
  -3   0  16      400.74      431.47     10.75 o
  -2   0  16        7.46        7.03      4.86 o
  -1   0  16      533.40      495.20      9.21 o
   0   0  16      850.68      829.59     10.87 o
   1   0  16     2461.11     2336.89     27.63 o
   2   0  16      428.94      383.06      8.88 o
   3   0  16       48.40       50.49      4.72 o
   4   0  16      160.20      162.27      6.28 o
   5   0  16      804.44      746.97     17.58 o
   6   0  16     1292.51     1220.95     49.13 o
   7   0  16      658.74      712.20     27.37 o
   8   0  16       88.40       74.10     11.22 o
   9   0  16     1124.73     1102.85     59.46 o
  10   0  16       30.89       24.29     16.81 o
  11   0  16      254.35      247.53     20.73 o
  12   0  16      168.91      151.41     19.29 o
  13   0  16       39.12       38.78     19.70 o
 -14   1  16       12.65        4.46     18.53 o
 -13   1  16       11.61        0.75     14.98 o
 -12   1  16        0.68       -3.58     11.38 o
 -11   1  16        3.63       12.56     10.72 o
 -10   1  16       74.99      106.91      9.42 o
  -9   1  16        1.00       -7.05      7.05 o
  -8   1  16      216.24      220.05      8.41 o
  -7   1  16      186.05      181.86      7.25 o
  -6   1  16       26.72       22.92      5.38 o
  -5   1  16     1854.54     1743.07     21.27 o
  -4   1  16     1273.79     1319.62     16.39 o
  -3   1  16      563.36      547.35      8.40 o
  -2   1  16        0.31       -3.13      5.28 o
  -1   1  16       66.37       55.09      4.69 o
   0   1  16     1344.94     1332.50     17.32 o
   1   1  16        5.22        8.89      2.75 o
   2   1  16      122.64      136.15      4.02 o
   3   1  16       23.89       37.43      4.45 o
   4   1  16      314.56      295.64      7.24 o
   5   1  16       98.26      120.95      6.42 o
   6   1  16      429.73      404.62     10.47 o
   7   1  16      408.47      388.52     19.01 o
   8   1  16        4.58       -7.22      7.22 o
   9   1  16        1.46       -8.56      8.56 o
  10   1  16       32.28       15.38      9.85 o
  11   1  16       44.96       63.79     11.30 o
  12   1  16       34.24       31.71     14.93 o
  13   1  16        2.53      -15.60     15.60 o
 -14   2  16        4.22       18.40     20.64 o
 -13   2  16        2.47        2.12     14.59 o
 -12   2  16       47.30       60.42     12.78 o
 -11   2  16        2.74      -10.75     10.75 o
 -10   2  16       38.75       39.85     10.33 o
  -9   2  16       47.86       51.76      8.63 o
  -8   2  16       18.80       11.89      7.11 o
  -7   2  16        0.07        2.91      6.20 o
  -6   2  16      466.82      472.19     10.42 o
  -5   2  16      616.78      554.54     10.49 o
  -4   2  16      158.02      147.01      5.57 o
  -3   2  16     1865.63     1839.26     21.70 o
  -2   2  16      245.06      208.61      4.46 o
  -1   2  16      842.23      854.92     15.30 o
   0   2  16      952.34      900.24     12.18 o
   1   2  16     1285.20     1228.73     13.28 o
   2   2  16      171.35      179.70      4.84 o
   3   2  16      298.97      302.10      7.43 o
   4   2  16       59.14       54.78      5.27 o
   5   2  16        0.50        7.73      5.97 o
   6   2  16        2.13       -0.10      6.63 o
   7   2  16        9.46       10.91      7.27 o
   8   2  16      262.27      210.03     10.59 o
   9   2  16      228.08      253.22     13.68 o
  10   2  16        5.66       12.96     12.12 o
  11   2  16       54.09       58.57     14.67 o
  12   2  16      197.47      203.28     17.33 o
 -14   3  16        3.27       12.28     21.06 o
 -13   3  16       46.52       47.78     16.92 o
 -12   3  16        0.22       11.96     14.63 o
 -11   3  16        8.66       28.10     11.81 o
 -10   3  16      210.07      235.59     13.25 o
  -9   3  16        2.34        0.43      8.74 o
  -8   3  16      406.06      425.35     12.61 o
  -7   3  16      260.20      295.63      9.20 o
  -6   3  16        8.56        4.53      6.19 o
  -5   3  16      575.71      560.31     12.51 o
  -4   3  16        1.47       -0.87      5.22 o
  -3   3  16      718.74      636.63      9.85 o
  -2   3  16      155.29      182.23      5.23 o
  -1   3  16      235.76      271.54      8.45 o
   0   3  16      208.56      176.20      5.30 o
   1   3  16       25.99       31.44      4.58 o
   2   3  16     2519.75     2407.23     26.10 o
   3   3  16        7.54        0.26      4.96 o
   4   3  16      343.13      346.37      9.19 o
   5   3  16     1438.51     1381.11     19.87 o
   6   3  16       27.91       30.61      7.99 o
   7   3  16      385.36      396.16     12.50 o
   8   3  16      238.20      214.72     12.59 o
   9   3  16        1.01       -4.60     11.74 o
  10   3  16      175.31      182.86     21.34 o
  11   3  16       47.10       54.23     16.46 o
  12   3  16        4.80        4.21     28.00 o
 -13   4  16        7.03        2.55     19.46 o
 -12   4  16       15.61       -0.11     16.42 o
 -11   4  16        6.25        6.44     14.67 o
 -10   4  16        2.43       15.94     11.82 o
  -9   4  16       67.50       80.61     11.43 o
  -8   4  16       43.39       64.77     14.21 o
  -7   4  16       15.65       22.17      8.19 o
  -6   4  16       67.87       66.34      7.83 o
  -5   4  16       77.72       74.26      7.10 o
  -4   4  16      142.51      136.77      6.78 o
  -3   4  16       35.34       36.09      7.91 o
  -2   4  16       35.38       54.21      5.99 o
  -1   4  16      463.05      453.19     10.22 o
   0   4  16       26.60       16.57      5.82 o
   1   4  16        4.24        3.52      5.84 o
   2   4  16       29.65       24.16      6.36 o
   3   4  16      701.65      642.40     13.06 o
   4   4  16      180.22      170.57      8.41 o
   5   4  16        7.83       -8.12      8.12 o
   6   4  16        8.52        7.86     10.01 o
   7   4  16       24.23       43.49      9.92 o
   8   4  16       73.90       96.23     12.08 o
   9   4  16       71.17       91.67     15.22 o
  10   4  16       18.08       18.64     15.84 o
  11   4  16       52.03       79.66     17.85 o
 -12   5  16       19.91       35.94     23.61 o
 -11   5  16      107.33      136.67     17.41 o
 -10   5  16        4.61        4.06     23.80 o
  -9   5  16        2.47        1.45     13.66 o
  -8   5  16       87.85       94.16     11.72 o
  -7   5  16       96.98       79.43     12.72 o
  -6   5  16      197.83      210.29     10.10 o
  -5   5  16        0.47        0.33      7.54 o
  -4   5  16        6.34       -1.78      7.99 o
  -3   5  16      230.99      222.69     10.05 o
  -2   5  16      925.05      861.77     19.06 o
  -1   5  16      420.84      379.31     12.59 o
   0   5  16        1.80       -6.54      7.40 o
   1   5  16       42.27       45.72      8.54 o
   2   5  16       51.05       67.46      8.42 o
   3   5  16       11.38       12.63      8.32 o
   4   5  16      324.45      362.22     11.87 o
   5   5  16       10.94        2.71      9.19 o
   6   5  16        2.91        1.94      9.98 o
   7   5  16      122.10      105.85     14.21 o
   8   5  16       28.32       24.04     20.73 o
   9   5  16        6.64       10.34     16.26 o
  10   5  16       37.03       13.39     17.13 o
 -11   6  16       19.34        9.38     18.32 o
 -10   6  16      146.74      159.47     18.41 o
  -9   6  16       35.36       55.07     16.06 o
  -8   6  16        9.89        0.13     20.49 o
  -7   6  16      136.16       91.02     14.15 o
  -6   6  16       60.23       66.35     13.48 o
  -5   6  16       16.49       24.25      9.72 o
  -4   6  16       23.52       21.88      9.41 o
  -3   6  16      197.31      200.14     10.80 o
  -2   6  16       74.00       74.08     13.58 o
  -1   6  16      155.46      163.07     16.00 o
   0   6  16       78.87       64.15     11.02 o
   1   6  16        6.87        4.37     10.15 o
   2   6  16      237.55      215.48     10.88 o
   3   6  16       27.58       35.19     10.02 o
   4   6  16       30.68       36.71     10.47 o
   5   6  16      248.81      252.99     16.85 o
   6   6  16       42.92       68.17     15.65 o
   7   6  16       88.59       97.94     16.68 o
   8   6  16       31.09       23.10     27.55 o
   9   6  16       60.72       85.11     18.31 o
  -9   7  16        7.00       -5.58     17.22 o
  -8   7  16       29.96       13.07     16.60 o
  -7   7  16        7.31       -3.30     21.07 o
  -6   7  16        0.85       -1.53     14.91 o
  -5   7  16       30.06       33.59     14.77 o
  -4   7  16        0.19        4.48     17.79 o
  -3   7  16       24.63       -7.89     18.21 o
  -2   7  16        3.99       13.37     18.22 o
  -1   7  16        9.55       13.78     17.35 o
   0   7  16        1.26      -16.57     16.57 o
   1   7  16       16.15        3.68     17.90 o
   2   7  16        2.08       -9.57     18.73 o
   3   7  16        1.66        7.93     15.17 o
   4   7  16      187.67      144.32     17.27 o
   5   7  16        0.52      -15.91     15.91 o
   6   7  16       31.15       16.54     15.91 o
   7   7  16       25.08       36.00     17.53 o
  -6   8  16        4.60        4.91     17.20 o
  -5   8  16        2.34       12.24     16.14 o
  -4   8  16        2.52       13.75     21.79 o
  -3   8  16       52.24       51.35     21.30 o
  -2   8  16       33.66       10.20     21.18 o
  -1   8  16        3.40       -5.47     20.89 o
   0   8  16       66.35       72.38     21.91 o
   1   8  16       27.84       20.49     20.58 o
   2   8  16       75.22       86.69     28.22 o
   3   8  16        2.34      -26.21     27.67 o
   4   8  16        1.54        0.71     17.17 o
 -14   1  17       26.48       31.51     20.51 o
 -13   1  17       91.41       86.12     13.97 o
 -12   1  17        9.55        9.95     13.63 o
 -11   1  17       21.83       33.97     11.08 o
 -10   1  17      171.19      147.26     10.07 o
  -9   1  17      480.85      507.93     12.72 o
  -8   1  17       49.12       38.15      7.12 o
  -7   1  17      243.45      265.79      8.52 o
  -6   1  17      658.58      731.43     12.33 o
  -5   1  17      352.60      311.65      8.74 o
  -4   1  17     1455.89     1349.46     16.83 o
  -3   1  17      386.21      386.97      7.13 o
  -2   1  17       12.65       10.36      4.68 o
  -1   1  17      236.71      216.51      6.29 o
   0   1  17      796.61      740.27     11.36 o
   1   1  17      638.82      627.38      7.25 o
   2   1  17     1187.60     1127.23     11.50 o
   3   1  17      132.00      141.34      4.32 o
   4   1  17      217.14      239.64      6.99 o
   5   1  17       33.70       25.98      6.05 o
   6   1  17      894.05      879.43     15.96 o
   7   1  17       29.83       35.80      6.77 o
   8   1  17      168.89      185.27      9.15 o
   9   1  17      459.14      464.78     13.78 o
  10   1  17        3.05        2.67      9.92 o
  11   1  17      189.54      169.69     12.70 o
  12   1  17      100.77      109.45     16.27 o
 -14   2  17        9.46        9.43     19.42 o
 -13   2  17      147.48      169.74     17.56 o
 -12   2  17       25.95        8.89     12.84 o
 -11   2  17      270.02      299.57     14.21 o
 -10   2  17        1.03        3.46      9.29 o
  -9   2  17       64.40       50.48      8.65 o
  -8   2  17      316.39      308.59      9.57 o
  -7   2  17       92.52      107.94      7.18 o
  -6   2  17      215.72      175.79      7.12 o
  -5   2  17        8.29        1.18      5.23 o
  -4   2  17       99.18      118.89      6.71 o
  -3   2  17      250.56      200.51     10.05 o
  -2   2  17       49.70       35.37      3.63 o
  -1   2  17     1122.97     1183.48     22.03 o
   0   2  17       65.66       87.13      6.17 o
   1   2  17      480.37      473.43      7.29 o
   2   2  17     1686.03     1655.61     18.59 o
   3   2  17      196.74      205.94      6.01 o
   4   2  17      880.93      816.92     13.59 o
   5   2  17        6.11        4.31      7.99 o
   6   2  17      227.80      213.37      8.65 o
   7   2  17       46.96       54.61      8.06 o
   8   2  17        9.58       22.26      9.15 o
   9   2  17        2.27        1.49     11.22 o
  10   2  17       14.60       -6.61     12.04 o
  11   2  17      110.87       77.95     13.39 o
  12   2  17       16.85       46.28     14.75 o
 -13   3  17        3.57        9.69     19.67 o
 -12   3  17       27.97       27.77     20.02 o
 -11   3  17        3.83        9.61     11.99 o
 -10   3  17       26.82       18.71     11.29 o
  -9   3  17       54.56       46.59      9.28 o
  -8   3  17       33.37       34.44      8.38 o
  -7   3  17       36.67       31.05      7.07 o
  -6   3  17       14.23        8.17      7.03 o
  -5   3  17       28.60       39.84      5.94 o
  -4   3  17      172.53      144.99      6.39 o
  -3   3  17      622.00      611.37     10.90 o
  -2   3  17      333.78      322.99      6.93 o
  -1   3  17      357.27      348.31      8.20 o
   0   3  17      315.52      269.35      6.02 o
   1   3  17       45.73       34.17      6.29 o
   2   3  17      214.76      227.84      6.41 o
   3   3  17       42.64       44.18      6.17 o
   4   3  17        1.50       -3.87      6.37 o
   5   3  17       17.80       14.91      7.31 o
   6   3  17        6.95        0.53      8.16 o
   7   3  17       42.69       45.12      9.29 o
   8   3  17       47.20       34.59     11.18 o
   9   3  17       49.61       43.25     12.90 o
  10   3  17        9.30        8.96     14.50 o
  11   3  17        0.15       -1.49     15.81 o
 -12   4  17        0.31       -5.73     20.07 o
 -11   4  17       98.61      119.08     16.05 o
 -10   4  17        7.40        9.72     11.82 o
  -9   4  17        5.80        0.90     13.21 o
  -8   4  17       57.40       49.15      9.33 o
  -7   4  17       11.21        0.27      8.29 o
  -6   4  17      150.88      124.88      8.77 o
  -5   4  17       20.10       23.29      6.96 o
  -4   4  17      128.45      145.80      7.83 o
  -3   4  17       29.28       29.01      6.24 o
  -2   4  17      200.72      246.17      7.79 o
  -1   4  17      139.79      146.20      7.81 o
   0   4  17       78.67       75.01      6.41 o
   1   4  17      179.95      189.85      7.57 o
   2   4  17      142.10      145.28      7.53 o
   3   4  17      168.99      168.21      8.28 o
   4   4  17      557.34      554.47     17.70 o
   5   4  17       29.56       22.48      8.79 o
   6   4  17        0.97       -2.70      8.93 o
   7   4  17      151.75      148.13     11.10 o
   8   4  17       35.76       45.15     12.87 o
   9   4  17        6.44       15.81     15.15 o
  10   4  17        0.60      -16.05     16.05 o
  11   4  17      142.70      152.98     17.81 o
 -11   5  17        1.36       -4.02     15.49 o
 -10   5  17       80.14       58.66     15.27 o
  -9   5  17       88.87      111.99     20.58 o
  -8   5  17       10.48       15.56     11.69 o
  -7   5  17        5.19        1.33      9.49 o
  -6   5  17      114.45      127.81      9.09 o
  -5   5  17       10.70        9.13      7.83 o
  -4   5  17        9.28       14.90      8.22 o
  -3   5  17      208.96      207.43      9.48 o
  -2   5  17      174.41      158.72     10.52 o
  -1   5  17       19.68        7.92     10.99 o
   0   5  17       49.06       34.37      7.66 o
   1   5  17        0.17       -2.13      7.93 o
   2   5  17       15.13       12.27      8.14 o
   3   5  17      122.12      135.37      9.49 o
   4   5  17        1.79       17.54      8.90 o
   5   5  17       22.09       16.01      9.53 o
   6   5  17      182.80      208.70     12.17 o
   7   5  17        1.13       -2.68     15.60 o
   8   5  17       60.85       60.18     15.41 o
   9   5  17      254.14      242.62     19.29 o
  10   5  17        2.35      -19.46     19.46 o
 -10   6  17       13.12       19.27     18.78 o
  -9   6  17        0.16        3.37     15.14 o
  -8   6  17        0.36       10.39     14.30 o
  -7   6  17        2.65       -9.48     13.54 o
  -6   6  17       40.33       33.21     13.98 o
  -5   6  17        5.10       -2.05      9.76 o
  -4   6  17       52.48       49.51      9.93 o
  -3   6  17       40.33       32.73      9.27 o
  -2   6  17        1.70        8.93     10.92 o
  -1   6  17      115.45      111.34     10.25 o
   0   6  17        5.50      -11.32     11.32 o
   1   6  17        6.97       14.37     10.75 o
   2   6  17       18.72       29.55     10.09 o
   3   6  17       12.10       21.75     10.07 o
   4   6  17      120.68      106.08     11.00 o
   5   6  17      110.64       91.55     15.32 o
   6   6  17       29.64       27.41     15.64 o
   7   6  17       22.29       33.71     16.45 o
   8   6  17       22.00       32.38     16.92 o
  -8   7  17        7.79       16.34     16.26 o
  -7   7  17        1.18      -14.18     15.08 o
  -6   7  17       43.47       51.71     15.17 o
  -5   7  17        0.29      -17.33     17.33 o
  -4   7  17       46.38       55.66     15.15 o
  -3   7  17      158.40      171.45     21.10 o
  -2   7  17      225.29      200.19     20.74 o
  -1   7  17      450.27      460.38     26.16 o
   0   7  17       27.76       13.35     18.51 o
   1   7  17        7.92       27.48     18.18 o
   2   7  17       36.40        0.85     17.74 o
   3   7  17       14.69       19.48     17.60 o
   4   7  17       32.41       21.55     15.19 o
   5   7  17        0.63       -4.43     15.35 o
   6   7  17       34.88       37.58     17.87 o
  -5   8  17        6.90        0.47     17.25 o
  -4   8  17       31.16       46.99     21.19 o
  -3   8  17        7.87       -7.58     21.50 o
  -2   8  17        6.86       -0.15     21.25 o
  -1   8  17       51.95       88.17     22.46 o
   0   8  17        5.92       10.88     21.28 o
   1   8  17       16.17      -18.37     20.31 o
   2   8  17       24.29       61.49     32.92 o
   3   8  17        3.09        7.16     22.86 o
 -14   0  18      118.11      120.64     30.70 o
 -13   0  18      284.58      259.65     32.90 o
 -12   0  18      304.54      382.12     26.41 o
 -11   0  18       82.87       60.44     17.26 o
 -10   0  18      155.71      185.15     17.38 o
  -9   0  18      112.91      155.46     14.53 o
  -8   0  18        1.45       -8.52      9.61 o
  -7   0  18       19.60       13.79     11.19 o
  -6   0  18      553.48      572.80     20.14 o
  -5   0  18        6.85        5.95      7.26 o
  -4   0  18     1100.21     1044.26     19.62 o
  -3   0  18      226.58      217.86      8.00 o
  -2   0  18       77.46      103.11      5.33 o
  -1   0  18      748.32      646.80     11.73 o
   0   0  18     1721.59     1768.64     22.38 o
   1   0  18       71.23       81.27      4.21 o
   2   0  18      592.43      546.50      9.65 o
   3   0  18     1354.66     1402.56     18.89 o
   4   0  18       59.75       51.82      6.57 o
   5   0  18      456.90      491.44     12.90 o
   6   0  18      697.15      686.13     21.06 o
   7   0  18      173.61      164.84     10.10 o
   8   0  18      141.23      155.33     15.28 o
   9   0  18      369.66      415.92     16.73 o
  10   0  18       41.88       18.98     13.41 o
  11   0  18      384.36      388.17     19.06 o
  12   0  18       19.56        1.14     18.88 o
 -14   1  18      174.19      171.95     22.71 o
 -13   1  18       17.71       51.72     13.94 o
 -12   1  18        3.98       14.61     12.19 o
 -11   1  18       45.30       39.93     11.20 o
 -10   1  18       54.88       71.20      9.77 o
  -9   1  18      145.05      122.06      8.60 o
  -8   1  18        2.79        6.08      6.96 o
  -7   1  18       11.21       10.33      6.43 o
  -6   1  18      322.57      321.78      8.68 o
  -5   1  18      347.75      288.29      7.55 o
  -4   1  18       47.36       40.44      7.79 o
  -3   1  18      637.97      620.63      9.31 o
  -2   1  18        2.56        4.07      4.83 o
  -1   1  18        3.17        4.30      4.90 o
   0   1  18      113.73      110.61      5.10 o
   1   1  18     2048.19     1925.31     16.63 o
   2   1  18      264.13      256.65      5.28 o
   3   1  18      142.18      133.02      4.77 o
   4   1  18       19.14       13.78      4.91 o
   5   1  18       40.67       45.50      5.79 o
   6   1  18       11.08       16.73      6.16 o
   7   1  18       30.01       30.49      7.02 o
   8   1  18       15.08       22.20      8.02 o
   9   1  18        4.44        6.18      9.49 o
  10   1  18        0.62       -2.30     10.39 o
  11   1  18       80.38       61.68     12.10 o
  12   1  18       21.64       12.70     15.21 o
 -13   2  18       21.68        7.17     15.50 o
 -12   2  18       37.37       41.10     12.83 o
 -11   2  18       16.14       19.21     11.57 o
 -10   2  18       22.81       25.31      9.49 o
  -9   2  18       38.75       33.02      9.00 o
  -8   2  18        3.29        3.26      8.29 o
  -7   2  18      203.41      186.11      8.14 o
  -6   2  18      118.70      143.20      7.04 o
  -5   2  18       64.35       51.85      5.79 o
  -4   2  18      121.15      116.28      5.56 o
  -3   2  18        6.26       10.62      4.17 o
  -2   2  18      127.31      128.23      7.54 o
  -1   2  18      731.92      710.14     16.68 o
   0   2  18        9.66        6.98      6.11 o
   1   2  18      261.24      272.44      6.13 o
   2   2  18        4.08        9.97      4.42 o
   3   2  18      230.46      254.27      6.64 o
   4   2  18      100.76      100.66      6.74 o
   5   2  18        1.62       -3.30      6.62 o
   6   2  18      174.21      190.75      9.01 o
   7   2  18        4.45       -1.12      8.39 o
   8   2  18       31.54       26.07      9.56 o
   9   2  18       50.24       61.28     15.08 o
  10   2  18        2.20       -2.41     10.76 o
  11   2  18        6.18       -9.19     12.51 o
 -13   3  18        1.16      -25.06     25.06 o
 -12   3  18       13.29       22.70     15.84 o
 -11   3  18      156.37      150.20     13.74 o
 -10   3  18        1.50       -2.15     11.05 o
  -9   3  18       51.20       40.22     10.50 o
  -8   3  18        8.30        2.12      8.46 o
  -7   3  18        6.64        1.40      7.12 o
  -6   3  18       55.50       40.78      6.73 o
  -5   3  18       47.71       67.75      6.81 o
  -4   3  18      554.21      575.40     11.10 o
  -3   3  18      348.38      272.99      7.34 o
  -2   3  18      625.54      633.54      9.64 o
  -1   3  18     1226.83     1181.85     15.84 o
   0   3  18      259.27      218.55      5.86 o
   1   3  18      669.94      661.97     12.56 o
   2   3  18       97.83       80.24      6.28 o
   3   3  18      115.70      119.31      7.05 o
   4   3  18      292.18      261.90      8.86 o
   5   3  18       34.70       54.84      7.71 o
   6   3  18        1.12       -6.88      8.44 o
   7   3  18        0.17       -5.26      9.60 o
   8   3  18      102.31      121.17     12.71 o
   9   3  18        4.06        6.14     12.39 o
  10   3  18       90.95       99.15     16.54 o
  11   3  18      164.14      181.61     24.48 o
 -12   4  18      135.95      146.41     18.19 o
 -11   4  18       77.17       78.41     16.20 o
 -10   4  18       20.18       21.69     12.36 o
  -9   4  18       15.29       17.93     11.05 o
  -8   4  18       38.59       37.26      9.69 o
  -7   4  18       11.60        9.42      8.47 o
  -6   4  18       25.55       18.90      8.11 o
  -5   4  18       29.99       13.76      7.11 o
  -4   4  18        3.03       -1.20      6.13 o
  -3   4  18       45.56       20.74      6.40 o
  -2   4  18       11.59       10.81      7.17 o
  -1   4  18       20.44        6.16      7.01 o
   0   4  18        1.78        2.95      8.10 o
   1   4  18        0.37       -2.47      6.42 o
   2   4  18       10.22       15.01      7.78 o
   3   4  18       41.37       46.49      7.36 o
   4   4  18       14.31       20.01      8.23 o
   5   4  18       63.96       66.10      9.24 o
   6   4  18        0.61       -5.23      9.42 o
   7   4  18      151.43      163.92     11.78 o
   8   4  18       27.31       34.59     12.53 o
   9   4  18      191.88      192.73     17.58 o
  10   4  18        2.26        8.08     16.83 o
 -11   5  18       21.82        7.94     16.39 o
 -10   5  18        0.15       -1.41     14.79 o
  -9   5  18        2.21      -13.68     13.68 o
  -8   5  18      172.20      181.81     13.48 o
  -7   5  18      225.29      249.99     11.99 o
  -6   5  18       19.12       10.71      8.53 o
  -5   5  18       16.66       26.95      8.17 o
  -4   5  18       17.64        7.02      8.16 o
  -3   5  18       40.99       42.21      8.38 o
  -2   5  18      188.39      212.49     11.13 o
  -1   5  18      135.24      139.02     10.48 o
   0   5  18      129.77      130.50     10.37 o
   1   5  18       19.76       19.06     10.58 o
   2   5  18       21.52       18.96      8.44 o
   3   5  18      161.71      143.61     10.64 o
   4   5  18      218.25      212.24     15.22 o
   5   5  18        2.42       -7.82      9.46 o
   6   5  18        6.60        9.87     10.64 o
   7   5  18       14.37      -11.78     14.87 o
   8   5  18       98.38      117.56     22.01 o
   9   5  18       12.44       17.76     17.28 o
  -9   6  18      158.96      200.87     18.46 o
  -8   6  18       21.92       14.98     16.86 o
  -7   6  18        3.67       -2.19     14.08 o
  -6   6  18      236.61      252.76     12.83 o
  -5   6  18       10.87        2.84     10.11 o
  -4   6  18       25.87       25.65      9.92 o
  -3   6  18        7.15       -0.79     11.18 o
  -2   6  18        3.72       12.83     11.49 o
  -1   6  18      169.91      151.27     10.85 o
   0   6  18       27.12       43.13     11.26 o
   1   6  18        2.70        2.03     11.01 o
   2   6  18        3.44        3.31      9.90 o
   3   6  18      386.57      380.94     13.62 o
   4   6  18        5.88       10.45     10.83 o
   5   6  18        2.14       20.37     15.22 o
   6   6  18      215.01      215.88     18.04 o
   7   6  18        6.46       -1.04     16.68 o
  -7   7  18       13.64       -2.56     15.69 o
  -6   7  18        1.40       16.00     15.55 o
  -5   7  18       79.25       75.53     15.38 o
  -4   7  18       23.87       13.38     24.68 o
  -3   7  18       25.15       28.72     19.36 o
  -2   7  18       11.50       23.12     23.88 o
  -1   7  18       26.05       31.18     14.67 o
   0   7  18        3.50      -10.47     19.03 o
   1   7  18       33.13       19.92     27.67 o
   2   7  18        3.59      -19.00     19.00 o
   3   7  18        0.90       13.92     18.42 o
   4   7  18       71.91       84.21     18.61 o
   5   7  18        1.20        6.00     17.09 o
  -4   8  18       61.46       36.42     30.37 o
  -3   8  18        1.04       11.08     22.17 o
  -2   8  18        7.24        1.11     21.80 o
  -1   8  18        5.56      -21.05     21.28 o
   0   8  18       40.04       47.13     22.39 o
   1   8  18        5.07       38.84     23.19 o
 -13   1  19        0.14      -13.92     13.92 o
 -12   1  19       22.92       34.36     13.19 o
 -11   1  19        0.79       22.75     11.76 o
 -10   1  19       13.36       20.46      9.74 o
  -9   1  19      157.62      191.21      9.48 o
  -8   1  19        3.12       -5.62      7.13 o
  -7   1  19       45.77       33.03      6.66 o
  -6   1  19      194.02      192.09      7.17 o
  -5   1  19      195.78      227.00      6.86 o
  -4   1  19     1507.74     1331.24     16.81 o
  -3   1  19      404.90      422.24      8.51 o
  -2   1  19       66.30       91.44      6.67 o
  -1   1  19      119.01       90.64      5.85 o
   0   1  19      932.62      997.01     14.43 o
   1   1  19        8.46       27.79      4.17 o
   2   1  19       37.69       48.37      3.55 o
   3   1  19      500.42      497.63      8.98 o
   4   1  19       74.68       73.09      5.57 o
   5   1  19       31.56       25.93      6.07 o
   6   1  19      264.06      266.06      8.93 o
   7   1  19        1.58        6.73      7.12 o
   8   1  19      220.07      210.49     11.17 o
   9   1  19       12.03       -9.86      9.86 o
  10   1  19       67.89       75.34     11.52 o
  11   1  19       42.14       64.00     12.06 o
 -13   2  19       58.70       62.89     16.80 o
 -12   2  19      102.37       95.98     13.94 o
 -11   2  19       20.04       24.19     12.05 o
 -10   2  19       28.51       11.92      9.87 o
  -9   2  19       15.57       23.57      8.87 o
  -8   2  19      138.13       94.05      8.28 o
  -7   2  19      258.08      319.04      9.38 o
  -6   2  19       77.10       55.12      6.51 o
  -5   2  19      571.97      555.23     11.68 o
  -4   2  19       98.07      107.33      5.62 o
  -3   2  19        1.95        5.74      4.26 o
  -2   2  19      475.81      494.14     12.68 o
  -1   2  19        6.34        4.90      7.74 o
   0   2  19       26.78       31.60      6.73 o
   1   2  19      357.93      309.05      6.64 o
   2   2  19       45.62       36.84      4.71 o
   3   2  19       15.62        8.17      6.16 o
   4   2  19       24.31       23.24      6.52 o
   5   2  19      159.79      176.27      8.28 o
   6   2  19       24.83       35.05      7.84 o
   7   2  19        8.21       14.71      9.17 o
   8   2  19      423.43      475.45     20.12 o
   9   2  19        9.26        5.48     10.54 o
  10   2  19      267.78      268.74     13.46 o
  11   2  19       16.79        9.44     13.38 o
 -12   3  19       47.79       58.27     16.55 o
 -11   3  19        0.70      -12.63     12.63 o
 -10   3  19        0.85       -6.82     11.55 o
  -9   3  19        3.36       -4.43      9.29 o
  -8   3  19       17.42       14.30      8.77 o
  -7   3  19       91.97      103.94      8.19 o
  -6   3  19      209.48      207.78      8.34 o
  -5   3  19       90.95      105.43      6.99 o
  -4   3  19      163.12      140.69      6.70 o
  -3   3  19       18.80       14.52      5.02 o
  -2   3  19        3.18        1.86      4.76 o
  -1   3  19      103.24       95.43      5.23 o
   0   3  19       19.82       18.22      4.82 o
   1   3  19        1.29        7.98      4.82 o
   2   3  19      110.35      117.12      7.21 o
   3   3  19      464.72      449.71     11.36 o
   4   3  19       79.05       88.26      7.65 o
   5   3  19       51.08       58.32      8.16 o
   6   3  19        0.12        0.46      8.91 o
   7   3  19       17.24       12.65      9.92 o
   8   3  19        0.78      -11.95     11.95 o
   9   3  19       54.22       41.22     13.03 o
  10   3  19        0.84       15.64     16.51 o
 -11   4  19       33.50       36.58     15.82 o
 -10   4  19       39.85       48.31     13.14 o
  -9   4  19       44.06       39.43     11.78 o
  -8   4  19       74.51      106.25     10.46 o
  -7   4  19       22.01       43.16      9.15 o
  -6   4  19       10.35       11.60      8.30 o
  -5   4  19      123.10      170.37      7.89 o
  -4   4  19        1.73       -0.33      6.28 o
  -3   4  19        1.41       -3.17      6.30 o
  -2   4  19      579.29      544.93     13.54 o
  -1   4  19       43.89       25.41      7.36 o
   0   4  19       25.58       28.29      7.38 o
   1   4  19      117.95       97.38      7.34 o
   2   4  19      122.08      116.28      7.74 o
   3   4  19       15.15       27.19      7.47 o
   4   4  19       49.02       26.64     10.33 o
   5   4  19       29.82       39.98      9.38 o
   6   4  19        0.41        9.81      9.73 o
   7   4  19       64.19       68.66     11.09 o
   8   4  19       74.89       79.10     17.30 o
   9   4  19        1.45       -0.68     17.07 o
 -10   5  19       15.50       30.54     16.02 o
  -9   5  19       11.57       11.60     13.68 o
  -8   5  19        2.05       -2.17     14.05 o
  -7   5  19       71.34       64.52     10.01 o
  -6   5  19       41.09       21.08      8.89 o
  -5   5  19       20.00       34.92      9.26 o
  -4   5  19      146.90      142.83      9.73 o
  -3   5  19      213.92      225.45      9.99 o
  -2   5  19       78.93       54.03     10.04 o
  -1   5  19       22.74       19.07      8.34 o
   0   5  19      103.78      139.46     10.74 o
   1   5  19        4.41       -2.00      9.49 o
   2   5  19       45.85       44.16      8.91 o
   3   5  19      254.55      243.18     11.21 o
   4   5  19        3.29       -0.06      9.61 o
   5   5  19      105.13       97.24     11.10 o
   6   5  19       49.12       56.90     11.48 o
   7   5  19        0.45       -0.77     14.42 o
   8   5  19       23.63        0.53     23.74 o
  -9   6  19        5.09        2.09     16.47 o
  -8   6  19        0.84       -8.62     15.23 o
  -7   6  19        5.64       16.50     19.16 o
  -6   6  19       25.70       16.84     10.93 o
  -5   6  19        0.03        4.95     10.57 o
  -4   6  19        3.85        3.95     10.09 o
  -3   6  19        2.08       -0.18     11.49 o
  -2   6  19        2.01       -2.55     11.20 o
  -1   6  19       18.97       -5.54      9.82 o
   0   6  19        3.58        3.71     11.23 o
   1   6  19       28.04       41.88     11.42 o
   2   6  19        7.58        4.17     11.41 o
   3   6  19        5.65        1.22     10.70 o
   4   6  19       18.15       12.54     10.85 o
   5   6  19       40.75       74.90     15.97 o
   6   6  19        5.40      -17.26     17.26 o
   7   6  19        1.11        6.18     17.40 o
  -6   7  19       24.48       39.07     15.70 o
  -5   7  19        0.49      -14.81     14.81 o
  -4   7  19        3.54       -8.97     18.44 o
  -3   7  19       20.89        0.41     19.87 o
  -2   7  19       56.50       57.94     13.65 o
  -1   7  19        2.73       -4.68     23.77 o
   0   7  19       15.75       13.76     15.42 o
   1   7  19       11.23        3.54     18.86 o
   2   7  19        5.50        8.87     19.81 o
   3   7  19      107.32      136.42     21.89 o
   4   7  19        6.01       -1.34     16.88 o
 -13   0  20       97.76      160.11     21.98 o
 -12   0  20       47.65       78.84     19.33 o
 -11   0  20       55.21       43.30     17.49 o
 -10   0  20       26.70       12.09     15.65 o
  -9   0  20      565.60      623.47     20.27 o
  -8   0  20      230.22      314.49     13.56 o
  -7   0  20      552.57      522.46     29.40 o
  -6   0  20      442.29      447.57     15.02 o
  -5   0  20       34.18       11.66      7.65 o
  -4   0  20        0.24        9.80      6.74 o
  -3   0  20      136.81      192.61      7.47 o
  -2   0  20       79.16       57.24      4.56 o
  -1   0  20       98.25      114.23      4.71 o
   0   0  20      989.22      970.26     14.89 o
   1   0  20        2.98        4.97      4.16 o
   2   0  20      480.29      414.68     10.25 o
   3   0  20      654.09      643.10     13.34 o
   4   0  20      287.01      288.89      9.51 o
   5   0  20      430.98      428.86     13.35 o
   6   0  20        2.40       20.48      9.72 o
   7   0  20       32.11       64.53     10.13 o
   8   0  20      117.32      100.35     13.11 o
   9   0  20      174.57      204.67     15.53 o
  10   0  20        7.34       -9.05     14.33 o
 -13   1  20       17.19       -4.86     14.58 o
 -12   1  20       13.15        5.78     13.21 o
 -11   1  20        1.85       -2.27     12.04 o
 -10   1  20      103.57      111.68     13.09 o
  -9   1  20       37.20       19.18      8.38 o
  -8   1  20        9.72       15.77      7.60 o
  -7   1  20       21.08       22.15      6.90 o
  -6   1  20        1.79        6.73      6.09 o
  -5   1  20      572.12      553.92     10.61 o
  -4   1  20      115.21      121.73      5.68 o
  -3   1  20      162.29      153.21      5.75 o
  -2   1  20        1.50        1.14      5.42 o
  -1   1  20        0.56       -3.89      5.42 o
   0   1  20       65.31       74.79      6.23 o
   1   1  20      165.18      125.61      6.08 o
   2   1  20        1.79       -1.70      3.51 o
   3   1  20        1.83        0.49      4.35 o
   4   1  20        8.14       14.58      5.56 o
   5   1  20      257.19      271.62      7.99 o
   6   1  20      146.21      159.90      7.74 o
   7   1  20      241.42      266.81      9.28 o
   8   1  20       93.42       95.58      9.24 o
   9   1  20        1.25       -7.74     10.18 o
  10   1  20      141.14      148.67     12.65 o
 -12   2  20       65.07       44.51     13.58 o
 -11   2  20        2.03       -4.15     12.03 o
 -10   2  20        5.83        7.32     10.56 o
  -9   2  20       14.03        5.23      9.01 o
  -8   2  20        0.04       -7.75      7.75 o
  -7   2  20       61.75       40.79      7.27 o
  -6   2  20        6.41        4.43      6.34 o
  -5   2  20       29.00       35.61      5.96 o
  -4   2  20       29.17       20.10      5.14 o
  -3   2  20      279.20      272.00     13.38 o
  -2   2  20        2.38       -3.59      8.13 o
  -1   2  20       17.77       12.90     10.30 o
   0   2  20      525.21      521.66     15.60 o
   1   2  20       30.33       25.04      5.04 o
   2   2  20       14.30       10.79      4.77 o
   3   2  20      335.99      353.92      9.18 o
   4   2  20       31.71       28.34      6.76 o
   5   2  20       81.38       84.04      7.94 o
   6   2  20       65.63       63.16      8.49 o
   7   2  20       85.14      103.93     10.33 o
   8   2  20        3.00       -8.16      8.79 o
   9   2  20        9.02       28.97     10.72 o
  10   2  20        8.43       15.83     11.91 o
 -12   3  20       12.82       21.06     16.33 o
 -11   3  20       15.83        7.10     13.32 o
 -10   3  20       59.91       94.60     20.29 o
  -9   3  20       42.40       22.50      9.93 o
  -8   3  20      205.37      235.59     10.95 o
  -7   3  20       29.16       45.98      8.02 o
  -6   3  20       21.08       17.59      7.90 o
  -5   3  20      360.21      376.21      9.79 o
  -4   3  20        6.98        3.25      5.62 o
  -3   3  20      367.02      333.50      8.50 o
  -2   3  20        1.70       -0.37      5.98 o
  -1   3  20        2.94       -0.87      4.54 o
   0   3  20      122.23       88.70      5.37 o
   1   3  20       14.49       -0.05      6.72 o
   2   3  20      385.37      385.78     12.42 o
   3   3  20       35.43       28.13      7.00 o
   4   3  20        0.88       -4.40      7.30 o
   5   3  20      273.26      286.70     10.99 o
   6   3  20       25.64       26.61     11.17 o
   7   3  20      102.81      122.49     11.09 o
   8   3  20      108.13      112.39     24.91 o
   9   3  20        6.35        8.91     13.83 o
 -11   4  20       45.43       27.25     18.83 o
 -10   4  20        0.64        6.22     12.57 o
  -9   4  20        4.31        7.38     10.87 o
  -8   4  20       32.38       51.08     10.19 o
  -7   4  20      242.96      238.95     11.12 o
  -6   4  20       36.79       42.74     10.42 o
  -5   4  20        8.11        0.92      7.37 o
  -4   4  20        1.81       -9.88      9.88 o
  -3   4  20        0.13       -2.71      6.50 o
  -2   4  20        2.94        8.33      7.58 o
  -1   4  20        0.95       -1.14      7.47 o
   0   4  20       13.74       11.85      7.42 o
   1   4  20       26.38       34.63      7.16 o
   2   4  20       13.50       24.39      7.45 o
   3   4  20       89.38       84.17      8.70 o
   4   4  20       28.73       29.82      9.27 o
   5   4  20      107.46      103.02     10.21 o
   6   4  20        0.11        9.81     10.15 o
   7   4  20        4.77       -2.74     11.18 o
   8   4  20        8.57       -9.08     15.27 o
   9   4  20        2.44      -15.88     15.88 o
 -10   5  20       15.37        8.64     16.08 o
  -9   5  20        3.22       -7.27     15.46 o
  -8   5  20        0.15       -8.44     12.38 o
  -7   5  20       15.01       10.49      9.56 o
  -6   5  20       13.34       29.32      9.35 o
  -5   5  20        5.40        6.72      9.20 o
  -4   5  20       40.50       40.47      8.96 o
  -3   5  20       72.45       60.78     11.78 o
  -2   5  20      417.02      387.44     13.67 o
  -1   5  20       82.93       75.27      9.01 o
   0   5  20        5.93       -6.77      9.42 o
   1   5  20        1.28       -9.63      9.63 o
   2   5  20       55.31       80.52      9.59 o
   3   5  20        7.61        9.14      9.64 o
   4   5  20      136.84      152.31     11.13 o
   5   5  20       12.63        3.59     10.79 o
   6   5  20        2.35       -0.86     12.74 o
   7   5  20        9.10        9.44     18.39 o
  -8   6  20        2.30      -15.20     17.18 o
  -7   6  20       16.21       -6.84     14.97 o
  -6   6  20        0.15       -6.23     10.68 o
  -5   6  20        4.37       20.31     11.81 o
  -4   6  20       13.51      -12.10     12.10 o
  -3   6  20       47.68       54.38     12.32 o
  -2   6  20        1.86       10.96     11.54 o
  -1   6  20       37.71       30.73     11.81 o
   0   6  20       51.84       62.65     12.02 o
   1   6  20       21.36        9.13     11.38 o
   2   6  20       38.47       55.00     12.48 o
   3   6  20       55.07       64.29     11.50 o
   4   6  20        1.40       21.43     11.31 o
   5   6  20       76.53       74.21     22.76 o
   6   6  20        5.68        4.40     15.40 o
  -5   7  20        1.53        3.04     15.25 o
  -4   7  20        0.98      -21.90     21.90 o
  -3   7  20        1.67       -3.21     22.72 o
  -2   7  20        8.84       10.24     13.03 o
  -1   7  20       42.60       55.20     15.67 o
   0   7  20       10.86        9.54     15.36 o
   1   7  20        4.46      -20.81     34.34 o
   2   7  20        1.33       -7.83     19.88 o
   3   7  20        9.00      -20.74     20.74 o
 -12   1  21       37.88       38.96     13.62 o
 -11   1  21       32.87       31.59     12.84 o
 -10   1  21      103.70       91.80     10.86 o
  -9   1  21       22.93       17.45      8.63 o
  -8   1  21        0.60       -1.94      7.84 o
  -7   1  21        1.19       10.27      7.02 o
  -6   1  21       49.05       85.23      8.39 o
  -5   1  21        0.61        3.31      5.56 o
  -4   1  21       34.71       53.62      5.13 o
  -3   1  21      162.24      175.54      6.12 o
  -2   1  21        1.09        2.31      6.20 o
  -1   1  21        1.41       -3.39      7.03 o
   0   1  21      881.93      848.68     18.12 o
   1   1  21      239.51      234.48      6.38 o
   2   1  21      531.27      469.05      7.76 o
   3   1  21       48.31       41.59      4.81 o
   4   1  21      143.19      177.96      6.27 o
   5   1  21      139.81      140.70      6.67 o
   6   1  21       78.15       88.94      7.11 o
   7   1  21       31.83       45.67      9.92 o
   8   1  21        4.94       12.03      8.76 o
   9   1  21      140.82      183.96     16.64 o
  10   1  21        2.46       -1.86     10.51 o
 -12   2  21       38.27       16.43     14.06 o
 -11   2  21       43.32       58.30     13.35 o
 -10   2  21        9.62       21.25     10.53 o
  -9   2  21        8.47       11.44      9.45 o
  -8   2  21      217.97      274.49     10.07 o
  -7   2  21       58.97       60.95      7.57 o
  -6   2  21      175.99      166.58      7.78 o
  -5   2  21        8.39        3.32      5.84 o
  -4   2  21        9.34       -4.16      5.17 o
  -3   2  21       14.53        6.35      5.11 o
  -2   2  21      120.99       87.98      9.27 o
  -1   2  21      154.62      179.51     10.44 o
   0   2  21       10.37       13.35     10.35 o
   1   2  21       32.52       32.76      5.30 o
   2   2  21      199.56      235.29      7.46 o
   3   2  21       12.37        9.04      5.39 o
   4   2  21      120.68      135.23      7.58 o
   5   2  21        8.40       12.39      6.71 o
   6   2  21       94.32       88.50      7.94 o
   7   2  21       22.93       10.39      8.67 o
   8   2  21       69.64       48.76     10.49 o
   9   2  21        4.29       -4.88     11.24 o
 -11   3  21        0.01      -12.78     12.78 o
 -10   3  21        0.27        9.61     12.35 o
  -9   3  21       13.74       12.62      9.94 o
  -8   3  21       51.17       63.05      9.74 o
  -7   3  21       19.12       15.10      8.67 o
  -6   3  21        9.28        6.26      7.37 o
  -5   3  21        4.67       -1.46      6.60 o
  -4   3  21       13.14       11.40      5.83 o
  -3   3  21      236.97      224.91      8.34 o
  -2   3  21       62.57       63.09      6.56 o
  -1   3  21      121.79      133.80      7.48 o
   0   3  21       93.48       83.69      6.67 o
   1   3  21        0.57       -2.42      6.05 o
   2   3  21       24.42       22.12      6.72 o
   3   3  21        6.85        8.68      7.17 o
   4   3  21        5.46        4.53      7.66 o
   5   3  21       13.00        8.00      9.06 o
   6   3  21       11.73       15.35     10.43 o
   7   3  21        4.58       11.69     10.56 o
   8   3  21       57.10       49.25     13.19 o
   9   3  21       13.18        4.23     13.74 o
 -10   4  21        1.24       15.18     13.34 o
  -9   4  21        1.05       -1.98     11.04 o
  -8   4  21       60.54       82.67     10.87 o
  -7   4  21       42.24       38.04      9.68 o
  -6   4  21        5.08       15.81      8.27 o
  -5   4  21      116.93      112.32      8.46 o
  -4   4  21       90.26      107.42      7.87 o
  -3   4  21       59.34       43.91      8.44 o
  -2   4  21        6.79        1.35     10.78 o
  -1   4  21       95.15      116.71      8.22 o
   0   4  21       79.10       69.44      8.23 o
   1   4  21       19.93       32.10      8.17 o
   2   4  21      131.88      157.08      8.70 o
   3   4  21       27.95       30.58      9.80 o
   4   4  21      298.11      314.44     11.71 o
   5   4  21       40.33       30.58     10.08 o
   6   4  21        4.20       -9.88     10.68 o
   7   4  21      180.78      178.87     14.77 o
   8   4  21       15.56       30.58     13.89 o
  -9   5  21       70.65       72.22     15.60 o
  -8   5  21       10.93        3.29     15.63 o
  -7   5  21       12.24        0.07     13.01 o
  -6   5  21       42.27       61.71      9.97 o
  -5   5  21       20.33       -9.35      9.35 o
  -4   5  21        0.27       -3.31      8.87 o
  -3   5  21      140.59      131.88     13.39 o
  -2   5  21       12.73       10.07      9.92 o
  -1   5  21        1.85      -14.72     14.72 o
   0   5  21       91.16       97.96     10.85 o
   1   5  21       10.10       -9.80      9.80 o
   2   5  21       69.48       71.47      9.95 o
   3   5  21        0.22       -0.47      9.93 o
   4   5  21       16.80       14.85     12.33 o
   5   5  21        1.92      -10.85     10.85 o
   6   5  21       34.12       34.54     13.58 o
   7   5  21        0.81       -8.95     15.71 o
  -7   6  21        2.17       -6.47     15.42 o
  -6   6  21        0.03      -11.17     12.30 o
  -5   6  21        2.00        6.09     10.78 o
  -4   6  21        3.19      -12.01     12.01 o
  -3   6  21        9.22       10.21     12.15 o
  -2   6  21       29.48       23.60     10.75 o
  -1   6  21        1.66       18.95     12.19 o
   0   6  21        2.38       17.45     11.93 o
   1   6  21       10.19       19.07     12.07 o
   2   6  21        0.11       -8.68     12.40 o
   3   6  21        5.24       22.39     11.75 o
   4   6  21       16.00       -4.23     11.76 o
   5   6  21       25.69       10.74     32.20 o
  -3   7  21      104.47      123.90     21.72 o
  -2   7  21       68.51       28.56     18.38 o
  -1   7  21      142.59      164.17     37.78 o
   0   7  21        0.62        7.38     23.44 o
   1   7  21        9.22       20.43     20.62 o
 -12   0  22       91.58      121.22     20.32 o
 -11   0  22        4.33        2.11     18.29 o
 -10   0  22        3.29       17.27     24.37 o
  -9   0  22        9.41       26.23     12.20 o
  -8   0  22        0.32       14.02     11.31 o
  -7   0  22       10.41      -10.02     10.02 o
  -6   0  22      145.33      165.60     10.65 o
  -5   0  22      163.16      209.00     10.12 o
  -4   0  22       10.69        6.92      7.80 o
  -3   0  22      152.64      147.57      7.45 o
  -2   0  22       65.45       73.14      5.94 o
  -1   0  22      668.12      588.43     16.50 o
   0   0  22        0.59       -4.93      5.72 o
   1   0  22      112.83      130.43      7.43 o
   2   0  22      225.66      199.23      7.44 o
   3   0  22       70.51      104.10      7.40 o
   4   0  22       10.92       14.80      7.72 o
   5   0  22      239.76      208.28     10.23 o
   6   0  22      488.55      566.68     21.08 o
   7   0  22      247.31      293.33     21.59 o
   8   0  22      135.28      110.95     14.21 o
   9   0  22      626.28      652.53     23.20 o
 -11   1  22       60.05       69.79     13.40 o
 -10   1  22        0.06       -4.34     14.58 o
  -9   1  22        4.21        8.69      8.79 o
  -8   1  22       15.24       27.75      8.09 o
  -7   1  22        7.67       17.91      7.30 o
  -6   1  22       20.63       17.59      6.66 o
  -5   1  22      146.97      125.92      6.57 o
  -4   1  22       29.97       55.91      5.26 o
  -3   1  22       26.13       15.85      7.90 o
  -2   1  22       16.97       21.08      7.52 o
  -1   1  22       26.33       33.19      7.53 o
   0   1  22       77.01       71.26      8.79 o
   1   1  22      667.91      622.54     10.55 o
   2   1  22       84.48       76.77      5.12 o
   3   1  22       12.09        8.97      5.45 o
   4   1  22      143.67      155.18      6.30 o
   5   1  22       11.80       21.27      6.17 o
   6   1  22        7.47        3.07      6.79 o
   7   1  22        4.65        1.27      7.42 o
   8   1  22       22.79       36.66      9.54 o
   9   1  22        2.53        0.27     10.05 o
 -11   2  22        1.84       -6.61     12.64 o
 -10   2  22       34.75       17.83     10.91 o
  -9   2  22       16.30       24.20     10.09 o
  -8   2  22       21.21       28.59      8.46 o
  -7   2  22        1.58       13.74      7.79 o
  -6   2  22       74.86      100.78      7.49 o
  -5   2  22      107.42       89.43      6.73 o
  -4   2  22       85.20       88.77      5.73 o
  -3   2  22       81.13       94.45      6.66 o
  -2   2  22       22.71        5.41      9.06 o
  -1   2  22       66.77       56.89      9.35 o
   0   2  22        1.19       -5.86      8.85 o
   1   2  22       48.36       50.18      6.55 o
   2   2  22      153.05      151.66      5.89 o
   3   2  22       28.39       24.17      6.89 o
   4   2  22       68.19       87.80      7.41 o
   5   2  22        2.82        3.46      6.85 o
   6   2  22        1.78       -7.28      7.64 o
   7   2  22        0.29       -4.17      8.91 o
   8   2  22       42.83       37.68     10.62 o
   9   2  22        0.35        5.51     11.49 o
 -10   3  22       13.38       16.34     12.62 o
  -9   3  22       27.72       32.15     10.46 o
  -8   3  22       28.20       32.55      9.79 o
  -7   3  22        0.51        4.86      8.76 o
  -6   3  22        3.76        0.14      7.36 o
  -5   3  22       70.01       56.05      7.19 o
  -4   3  22      120.46      150.48      6.73 o
  -3   3  22       73.18       46.47      7.06 o
  -2   3  22        8.76       16.26      6.47 o
  -1   3  22      155.09      160.34      9.06 o
   0   3  22       60.77       47.54      6.62 o
   1   3  22      252.58      299.85     10.57 o
   2   3  22       37.91       35.18      7.09 o
   3   3  22        8.60       17.61      7.55 o
   4   3  22      107.45       93.49      8.71 o
   5   3  22        9.85       20.44     12.88 o
   6   3  22        2.15       11.21     10.36 o
   7   3  22       70.05       52.78     11.41 o
   8   3  22        0.62       10.06     13.47 o
  -9   4  22        2.52       -7.26     11.15 o
  -8   4  22        2.12       -6.31     11.99 o
  -7   4  22        9.64        1.07      9.94 o
  -6   4  22       12.73       28.26      8.58 o
  -5   4  22       37.32       32.45      8.03 o
  -4   4  22        6.62       -7.48      7.48 o
  -3   4  22      101.99      105.56      9.00 o
  -2   4  22       19.02       36.25      8.22 o
  -1   4  22       41.69       32.75      8.17 o
   0   4  22        7.58        3.65      7.86 o
   1   4  22        5.35        6.32      8.21 o
   2   4  22       39.86       59.01     14.80 o
   3   4  22        2.32        9.33      9.03 o
   4   4  22        1.50       17.51      9.81 o
   5   4  22       24.85       25.80     10.62 o
   6   4  22        8.10        1.64     10.86 o
   7   4  22       11.20       15.22     13.65 o
  -8   5  22       50.49       58.80     11.19 o
  -7   5  22       35.66       51.32     10.44 o
  -6   5  22       34.56       46.83     10.54 o
  -5   5  22       12.85        6.42      9.65 o
  -4   5  22        0.30       -4.85     10.91 o
  -3   5  22        0.01      -10.60     10.60 o
  -2   5  22       78.67       89.33     11.15 o
  -1   5  22       16.62       -9.88     10.12 o
   0   5  22        0.89        0.28     10.20 o
   1   5  22       10.25        2.68     10.42 o
   2   5  22        8.99       11.04     11.07 o
   3   5  22       20.23       29.21     10.48 o
   4   5  22       98.76       87.82     11.76 o
   5   5  22        0.62      -11.10     11.10 o
   6   5  22        0.36       -9.20     13.57 o
  -6   6  22      120.61      151.40     17.98 o
  -5   6  22        8.62        6.55     10.95 o
  -4   6  22        7.73       11.77     16.92 o
  -3   6  22       14.69       27.40     13.93 o
  -2   6  22        2.18      -10.48     10.89 o
  -1   6  22       26.78       26.64     12.27 o
   0   6  22        2.77        0.51     12.15 o
   1   6  22        1.73       -5.56     11.95 o
   2   6  22       27.78       31.00     12.73 o
   3   6  22       78.55       83.95     12.34 o
 -11   1  23        5.81       -2.39     12.97 o
 -10   1  23       21.73       10.26     11.00 o
  -9   1  23       85.88      103.31      9.84 o
  -8   1  23        2.22       -8.11      8.11 o
  -7   1  23        1.02       -5.81      7.45 o
  -6   1  23      157.56      165.93      7.92 o
  -5   1  23       64.61       65.37      6.33 o
  -4   1  23      318.92      293.02      9.04 o
  -3   1  23       21.96       35.37      7.72 o
  -2   1  23        0.30        6.49      7.70 o
  -1   1  23       76.43       55.43      8.07 o
   0   1  23       40.45       45.86      8.28 o
   1   1  23        7.85       21.27      5.18 o
   2   1  23       16.83        2.71      4.81 o
   3   1  23       96.55      113.37      6.27 o
   4   1  23       34.49       40.98      6.65 o
   5   1  23        6.92       -4.91      6.33 o
   6   1  23      128.98      144.42      7.89 o
   7   1  23        0.48       -1.46      8.07 o
   8   1  23       25.91       31.45     10.19 o
 -10   2  23       24.62        8.25     10.86 o
  -9   2  23        3.82       -1.56      9.99 o
  -8   2  23       78.95       59.66      9.03 o
  -7   2  23       84.20      115.22      9.67 o
  -6   2  23       25.09       14.06      7.13 o
  -5   2  23        1.84        0.46      6.16 o
  -4   2  23       16.68       33.70      6.42 o
  -3   2  23       59.29       54.84     12.41 o
  -2   2  23      218.88      258.69     11.92 o
  -1   2  23        2.42       -5.31      9.39 o
   0   2  23       14.97       27.44     14.04 o
   1   2  23       72.88       71.81      9.81 o
   2   2  23        5.10        8.73      6.42 o
   3   2  23        5.39        4.01      6.02 o
   4   2  23      152.91      141.48      8.66 o
   5   2  23       25.05       28.32      8.63 o
   6   2  23        4.19        2.68      8.25 o
   7   2  23        1.62       17.34      9.16 o
   8   2  23       91.91      119.37     11.98 o
 -10   3  23        0.02      -13.04     13.04 o
  -9   3  23        2.26      -10.44     10.44 o
  -8   3  23        2.90       12.40      9.79 o
  -7   3  23        4.18       -8.25      8.88 o
  -6   3  23       12.92       16.99      7.84 o
  -5   3  23       37.32       44.80      6.74 o
  -4   3  23       82.12       83.88      7.80 o
  -3   3  23       62.78       53.28      7.30 o
  -2   3  23       30.01       23.14     11.28 o
  -1   3  23       12.46       11.48     11.05 o
   0   3  23        4.87        4.45     11.22 o
   1   3  23       14.82        6.42      7.36 o
   2   3  23       89.54       99.80      7.91 o
   3   3  23      114.05      110.93      9.63 o
   4   3  23        3.22       -0.29      8.47 o
   5   3  23        7.18        5.36      9.71 o
   6   3  23       58.72       71.29     11.03 o
   7   3  23        0.53       -6.65     11.37 o
  -9   4  23       19.22       20.95     13.73 o
  -8   4  23       11.54       21.40     10.72 o
  -7   4  23       49.10       78.22      9.84 o
  -6   4  23      116.64      108.71      9.23 o
  -5   4  23       74.09      108.00      9.03 o
  -4   4  23       17.73       19.87      9.73 o
  -3   4  23        9.47       14.15      8.61 o
  -2   4  23       69.99       91.38      8.71 o
  -1   4  23       11.37       -0.14      8.04 o
   0   4  23       21.72       25.12      8.28 o
   1   4  23      205.45      227.84     10.35 o
   2   4  23        5.17       22.44      8.95 o
   3   4  23        3.21        2.80      9.21 o
   4   4  23       15.91       11.27     10.03 o
   5   4  23       15.21       23.16     10.98 o
   6   4  23        3.07       -2.47     11.45 o
  -7   5  23        0.23      -10.19     10.19 o
  -6   5  23       52.52       67.74     10.78 o
  -5   5  23       45.37       54.57     10.20 o
  -4   5  23       93.20       92.27     12.00 o
  -3   5  23        0.89       -9.62     10.68 o
  -2   5  23        0.45        1.27      9.19 o
  -1   5  23       22.95       35.73     10.82 o
   0   5  23        3.31       17.76     10.72 o
   1   5  23        6.05       20.85     11.16 o
   2   5  23       17.89       32.60     11.58 o
   3   5  23       48.94       66.07     10.99 o
   4   5  23        1.45       25.62     11.29 o
  -4   6  23        0.10        1.04     12.95 o
  -3   6  23        0.74      -12.59     12.59 o
  -2   6  23        4.50        6.51     12.57 o
  -1   6  23        2.69       10.43     12.54 o
   0   6  23        0.62       -1.49     12.50 o
   1   6  23        5.39      -12.67     12.67 o
 -10   0  24       15.20       31.82     17.39 o
  -9   0  24      302.96      356.89     16.81 o
  -8   0  24      165.52      215.83     14.07 o
  -7   0  24      132.35      131.30     12.32 o
  -6   0  24        2.91        4.06      9.70 o
  -5   0  24       12.32       33.90      8.81 o
  -4   0  24      185.10      162.61      8.82 o
  -3   0  24        7.89       11.64      9.18 o
  -2   0  24       52.38       66.12      9.01 o
  -1   0  24        3.03       14.18      8.29 o
   0   0  24       50.06       42.69      9.21 o
   1   0  24        6.44        3.47      6.68 o
   2   0  24        6.12       -1.89      7.84 o
   3   0  24      840.68      846.25     19.91 o
   4   0  24      112.52      109.53     11.29 o
   5   0  24       25.32       16.91      9.05 o
   6   0  24       69.74       47.34     10.41 o
   7   0  24       20.46       37.12     11.45 o
 -10   1  24       21.83       27.12     12.18 o
  -9   1  24       50.47       34.94      9.62 o
  -8   1  24       48.95       60.34      9.02 o
  -7   1  24        4.61        6.22      7.83 o
  -6   1  24        8.56        5.12      6.90 o
  -5   1  24       10.70       15.94      6.07 o
  -4   1  24       14.69       20.53      6.50 o
  -3   1  24       70.19       66.75      9.16 o
  -2   1  24       19.87        6.28      8.02 o
  -1   1  24       73.43       77.16      8.70 o
   0   1  24        0.47       -8.11      8.11 o
   1   1  24       19.32       12.55      6.93 o
   2   1  24       57.42       68.88      7.20 o
   3   1  24       14.39       15.82      5.83 o
   4   1  24       94.82       91.60      7.09 o
   5   1  24       78.45       86.67      7.85 o
   6   1  24        2.60       11.08      8.07 o
   7   1  24       20.77       21.19     10.54 o
 -10   2  24       11.99      -10.86     20.56 o
  -9   2  24        0.97        1.93     10.13 o
  -8   2  24        0.65       -8.74      8.74 o
  -7   2  24       10.12        4.91      8.03 o
  -6   2  24        5.52        0.84      7.16 o
  -5   2  24        0.13       -5.45      6.26 o
  -4   2  24       11.83       13.41      6.43 o
  -3   2  24        0.01       -4.53     14.96 o
  -2   2  24       15.46        6.72      9.81 o
  -1   2  24       15.11       20.79      9.98 o
   0   2  24      135.33      150.61     14.05 o
   1   2  24        4.21       10.87     11.16 o
   2   2  24        1.27        6.86      6.59 o
   3   2  24        1.91        0.65      6.12 o
   4   2  24        0.30        1.79      6.98 o
   5   2  24       17.21       23.96      7.97 o
   6   2  24       63.72       50.21      9.27 o
   7   2  24       14.84       16.17      9.89 o
  -9   3  24       77.40       57.51     11.25 o
  -8   3  24        1.89       -4.07     10.09 o
  -7   3  24       21.64       45.09      9.46 o
  -6   3  24       59.50       40.84      8.16 o
  -5   3  24      185.56      228.37     10.25 o
  -4   3  24        0.19       -3.88      7.83 o
  -3   3  24        0.32       -6.73      8.72 o
  -2   3  24       71.18       64.02     12.04 o
  -1   3  24        0.35       -2.24     18.31 o
   0   3  24       14.00       23.34     11.71 o
   1   3  24      259.15      245.63     10.48 o
   2   3  24       41.57       49.66      7.85 o
   3   3  24       30.22       27.44      8.85 o
   4   3  24        0.05       13.21     12.83 o
   5   3  24       46.59       45.89     10.42 o
   6   3  24       39.29       37.52     11.21 o
  -8   4  24       43.09       34.09     19.49 o
  -7   4  24       92.92      107.76     10.09 o
  -6   4  24        9.77        1.79      8.84 o
  -5   4  24        2.78        2.22      8.40 o
  -4   4  24        5.61       16.88      9.91 o
  -3   4  24        0.22        7.27     11.50 o
  -2   4  24        2.84       -5.95      7.15 o
  -1   4  24        0.70       -4.73      8.11 o
   0   4  24        7.27        7.14      9.67 o
   1   4  24       16.13       37.24      9.83 o
   2   4  24        7.67       12.75     10.44 o
   3   4  24        1.32       11.26      9.76 o
   4   4  24        0.09      -10.27     10.28 o
   5   4  24       40.48       43.76     11.40 o
  -5   5  24        0.97       19.52     12.34 o
  -4   5  24       31.89       33.88     13.29 o
  -3   5  24        6.82        4.86     11.05 o
  -2   5  24       53.17       52.85     11.21 o
  -1   5  24       50.66       64.72     11.15 o
   0   5  24      105.58      100.61     12.66 o
   1   5  24        3.32       -8.59     11.14 o
   2   5  24       50.62       63.84     12.29 o
   3   5  24       33.26       18.58     11.26 o
  -9   1  25        3.96       -2.36     11.93 o
  -8   1  25        0.17       21.99      8.93 o
  -7   1  25        1.93        1.89      7.96 o
  -6   1  25        5.98        3.98      7.04 o
  -5   1  25        2.05        4.01      7.48 o
  -4   1  25       10.50        9.84      6.59 o
  -3   1  25       33.51       39.97      8.99 o
  -2   1  25        8.16       15.68     10.40 o
  -1   1  25       13.82       14.71      8.49 o
   0   1  25      216.98      253.78     10.86 o
   1   1  25       98.88      108.60      9.94 o
   2   1  25      112.04      102.62      7.80 o
   3   1  25       44.89       38.34      6.64 o
   4   1  25       14.34       24.84      7.56 o
   5   1  25       50.04       55.73      7.74 o
   6   1  25        1.84       -8.38      8.94 o
  -9   2  25       21.79      -10.62     18.21 o
  -8   2  25       84.50      143.00     10.62 o
  -7   2  25       13.95        4.17      8.28 o
  -6   2  25       13.71       13.89      7.28 o
  -5   2  25       45.17       49.90      8.23 o
  -4   2  25       11.72        4.22      6.91 o
  -3   2  25        2.89       -1.13     12.00 o
  -2   2  25       75.15       71.93     13.71 o
  -1   2  25       50.37       76.31     10.92 o
   0   2  25       22.47       14.25     10.52 o
   1   2  25       46.71       47.09     11.16 o
   2   2  25      112.25      155.40      7.86 o
   3   2  25       62.44       69.81      6.37 o
   4   2  25       61.60       91.69      8.03 o
   5   2  25        0.53       -7.01      7.89 o
   6   2  25        0.67       -6.86      9.84 o
  -8   3  25       42.55       45.73     11.39 o
  -7   3  25       39.30       45.03      9.76 o
  -6   3  25       17.12       10.77      7.52 o
  -5   3  25       11.41       14.82      9.08 o
  -4   3  25        0.11       -0.76      8.70 o
  -3   3  25        0.09       14.45     12.31 o
  -2   3  25       11.36       14.56     12.23 o
  -1   3  25       13.40       27.38     11.89 o
   0   3  25       12.78        3.92     12.27 o
   1   3  25       46.68       50.47      9.62 o
   2   3  25       20.47       28.57      8.73 o
   3   3  25        3.26        3.69      6.72 o
   4   3  25       10.43        9.74      9.59 o
   5   3  25        3.71       -0.17     11.70 o
  -6   4  25       50.95       59.14      9.79 o
  -5   4  25       38.14       44.78     11.32 o
  -4   4  25        7.18        4.59     10.07 o
  -3   4  25        0.43        9.86      9.31 o
  -2   4  25       50.72       60.20      9.26 o
  -1   4  25       21.51       13.80      8.74 o
   0   4  25       15.33       25.06     13.06 o
   1   4  25        3.93        9.42      9.91 o
   2   4  25        8.42       19.82     10.60 o
   3   4  25       20.82       13.90     10.09 o
  -3   5  25       13.55       12.39     10.70 o
  -2   5  25        0.48       -1.42     10.88 o
  -1   5  25       46.25       41.31     11.07 o
   0   5  25      132.56      175.81     12.37 o
  -8   0  26       78.30      111.48     15.45 o
  -7   0  26       34.62       22.98     12.03 o
  -6   0  26        0.63       -9.96      9.96 o
  -5   0  26       31.37       46.95     10.26 o
  -4   0  26        0.53        1.45     11.05 o
  -3   0  26        0.96       -3.87      9.63 o
  -2   0  26        0.47       -9.18      9.18 o
  -1   0  26      206.74      174.00     15.20 o
   0   0  26        4.21       -0.75      9.66 o
   1   0  26       83.33       81.38     11.52 o
   2   0  26      181.28      196.78      9.77 o
   3   0  26        4.49       13.86      9.28 o
   4   0  26        0.16        7.30     10.51 o
   5   0  26       26.65        4.40     11.94 o
  -8   1  26        0.18        1.65      8.97 o
  -7   1  26      143.32      163.71      9.14 o
  -6   1  26       39.51       45.04      7.27 o
  -5   1  26       52.70       50.27      8.02 o
  -4   1  26       21.80       21.06      6.40 o
  -3   1  26        3.16        7.08     10.99 o
  -2   1  26        4.00       14.43      8.87 o
  -1   1  26        6.45        3.89      8.62 o
   0   1  26       67.62       74.46     13.27 o
   1   1  26        2.16        2.70      9.24 o
   2   1  26        7.49        8.90      7.21 o
   3   1  26       21.06       32.59      6.44 o
   4   1  26        1.27       18.06      7.62 o
   5   1  26        0.65       -7.91      8.55 o
  -7   2  26       19.39        3.43      8.28 o
  -6   2  26       85.28      117.48      7.90 o
  -5   2  26        7.82       10.51      7.75 o
  -4   2  26       16.37        7.23     11.38 o
  -3   2  26      121.48      129.35     14.91 o
  -2   2  26        2.88        2.93     10.79 o
  -1   2  26       28.41       21.87     10.87 o
   0   2  26       33.63       40.69     16.45 o
   1   2  26        4.10        0.03     11.10 o
   2   2  26        3.74        0.88      7.74 o
   3   2  26        0.12       -8.71      8.71 o
   4   2  26       26.56       40.36      7.90 o
  -6   3  26        2.84        3.66      7.71 o
  -5   3  26      185.88      205.53     10.54 o
  -4   3  26       77.58      129.75     14.24 o
  -3   3  26       21.38       34.40     13.36 o
  -2   3  26       18.89       26.88     12.64 o
  -1   3  26       29.66       53.08     13.04 o
   0   3  26       27.96       17.95     14.84 o
   1   3  26      110.35      155.06     21.23 o
   2   3  26        2.44        0.15      8.79 o
   3   3  26       14.21       16.54      8.77 o
  -4   4  26       37.93       40.42     11.05 o
  -3   4  26      101.09       92.80      8.58 o
  -2   4  26        5.08       -6.51     10.88 o
  -1   4  26       35.07       35.12     10.76 o
   0   4  26       54.38       56.97     11.75 o
   1   4  26        0.83       -4.07      9.82 o
  -6   1  27      100.62      132.36      9.70 o
  -5   1  27       67.17       60.80      8.14 o
  -4   1  27       43.11       46.96     10.15 o
  -3   1  27        0.27        5.30     12.74 o
  -2   1  27        0.05        9.54      8.76 o
  -1   1  27       13.94        2.41      8.51 o
   0   1  27       16.33       16.74      9.10 o
   1   1  27       18.32       12.70      9.70 o
   2   1  27       24.21       15.75      7.40 o
   3   1  27        8.67       13.02      8.28 o
  -6   2  27       62.58       52.50      9.08 o
  -5   2  27        8.68       16.34      8.40 o
  -4   2  27       35.76       39.98     18.74 o
  -3   2  27       40.67       44.83     11.83 o
  -2   2  27       12.20        0.32     11.20 o
  -1   2  27       20.26       21.53     11.38 o
   0   2  27       24.91       38.87     11.52 o
   1   2  27       53.87       64.51     12.12 o
   2   2  27        0.23       10.15     11.94 o
   3   2  27        0.31        4.40     10.45 o
  -4   3  27       23.63       12.07     18.44 o
  -3   3  27       23.16       25.25     15.57 o
  -2   3  27        1.45       -4.15     13.05 o
  -1   3  27        0.13      -12.91     12.91 o
   0   3  27       56.49       35.30     15.36 o
   1   3  27       23.26       -3.80     13.46 o
  -5   0  28        0.04      -12.81     12.81 o
  -4   0  28       13.68       14.18     11.36 o
  -3   0  28        0.30       13.76     14.63 o
   1   0  28        4.06        3.92     11.21 o
   2   0  28        0.01        2.18     17.59 o
  -4   1  28       30.21       34.10     10.02 o
  -3   1  28        5.44        0.24     13.24 o
  -2   1  28        1.41       11.92     12.99 o
  -1   1  28       13.10       17.69     12.90 o
   0   1  28       14.72       -1.05     13.13 o
   1   1  28      125.71      146.18     10.78 o
  -3   2  28        7.96       12.00     15.86 o
  -2   2  28        0.03        4.49     14.30 o
  -1   2  28        2.47      -11.38     11.38 o
 
